# Supplementary material for: The revision and phylogenetic position of Hippasa bifasciata Buchar, 1997 (Araneae, Lycosidae)
Source: Biodivers Data J. 2025 Aug 21;13:e166495. doi: 10.3897/BDJ.13.e166495 (PMC12395185; doi:10.3897/BDJ.13.e166495)
Supplement: XML Treatment for Hogna bifasciata [file BDJ.13.e166495-treatment1.xml]

<!DOCTYPE tp:taxon-treatment
  PUBLIC "-//TaxonX//DTD Taxonomic Treatment Publishing DTD v0 20100105//EN" "tax-treatment-NSO.dtd">
<tp:taxon-treatment xmlns:tp="http://www.plazi.org/taxpub"><tp:treatment-meta><mixed-citation publication-type="journal"><person-group><name><surname>Wu</surname><given-names>Changjun</given-names></name><name><surname>Tao</surname><given-names>Zehong</given-names></name><name><surname>Wang</surname><given-names>Yang</given-names></name><name><surname>Luo</surname><given-names>Yufa</given-names></name></person-group><article-title>The revision and phylogenetic position of <italic><tp:taxon-name><tp:taxon-name-part taxon-name-part-type="genus" reg="Hippasa">Hippasa</tp:taxon-name-part> <tp:taxon-name-part taxon-name-part-type="species" reg="bifasciata">bifasciata</tp:taxon-name-part></tp:taxon-name></italic> Buchar, 1997 (<tp:taxon-name><tp:taxon-name-part taxon-name-part-type="order">Araneae</tp:taxon-name-part></tp:taxon-name>, <tp:taxon-name><tp:taxon-name-part taxon-name-part-type="family">Lycosidae</tp:taxon-name-part></tp:taxon-name>)</article-title><source>Biodivers Data J</source><day>21</day><month>08</month><year>2025</year><volume>13</volume><pub-id pub-id-type="doi">10.3897/BDJ.13.e166495</pub-id></mixed-citation></tp:treatment-meta><tp:nomenclature><tp:taxon-name><object-id xmlns:xlink="http://www.w3.org/1999/xlink" content-type="arpha" xlink:type="simple">4B8D5D24-64CA-51D9-9795-086EFC841EAB</object-id><tp:taxon-name-part taxon-name-part-type="genus">Hogna</tp:taxon-name-part> <tp:taxon-name-part taxon-name-part-type="species">bifasciata</tp:taxon-name-part></tp:taxon-name><tp:taxon-authority>(Buchar, 1997)</tp:taxon-authority><tp:nomenclature-citation-list><tp:nomenclature-citation><tp:taxon-name><tp:taxon-name-part taxon-name-part-type="genus" reg="Hippasa">Hippasa</tp:taxon-name-part> <tp:taxon-name-part taxon-name-part-type="species" reg="bifasciata">bifasciata</tp:taxon-name-part></tp:taxon-name><comment> Buchar, 1997: 12, f. 10-14, (♀)</comment></tp:nomenclature-citation><tp:nomenclature-citation><tp:taxon-name><tp:taxon-name-part taxon-name-part-type="genus" reg="Hogna">Hogna</tp:taxon-name-part> <tp:taxon-name-part taxon-name-part-type="species" reg="bifasciata">bifasciata</tp:taxon-name-part></tp:taxon-name><comment> (Buchar, 1997) comb. nov.</comment></tp:nomenclature-citation></tp:nomenclature-citation-list></tp:nomenclature><tp:treatment-sec sec-type="materials"><title>Materials</title><list list-type="alpha-lower" list-content="occurrences"><list-item><p><bold>Type status:</bold> <named-content xmlns:xlink="http://www.w3.org/1999/xlink" content-type="dwc:typeStatus" xlink:type="simple">Other material</named-content>. <bold>Occurrence:</bold> recordedBy: <named-content xmlns:xlink="http://www.w3.org/1999/xlink" content-type="dwc:recordedBy" xlink:type="simple">Changjun Wu</named-content>; individualCount: <named-content xmlns:xlink="http://www.w3.org/1999/xlink" content-type="dwc:individualCount" xlink:type="simple">1</named-content>; sex: <named-content xmlns:xlink="http://www.w3.org/1999/xlink" content-type="dwc:sex" xlink:type="simple">1 female</named-content>; lifeStage: <named-content xmlns:xlink="http://www.w3.org/1999/xlink" content-type="dwc:lifeStage" xlink:type="simple">1 adult</named-content>; occurrenceID: <named-content xmlns:xlink="http://www.w3.org/1999/xlink" content-type="dwc:occurrenceID" xlink:type="simple">0CB83E23-3AB5-5908-82E4-060480E49B76</named-content>; <bold>Taxon:</bold> namePublishedInID: <named-content xmlns:xlink="http://www.w3.org/1999/xlink" content-type="dwc:namePublishedInID" xlink:type="simple">Buchar, J. 1997. <tp:taxon-name><tp:taxon-name-part taxon-name-part-type="family">Lycosidae</tp:taxon-name-part></tp:taxon-name> aus Bhutan 1. <tp:taxon-name><tp:taxon-name-part taxon-name-part-type="subfamily">Venoniinae</tp:taxon-name-part></tp:taxon-name> und <tp:taxon-name><tp:taxon-name-part taxon-name-part-type="subfamily">Lycosinae</tp:taxon-name-part></tp:taxon-name> (<tp:taxon-name><tp:taxon-name-part taxon-name-part-type="class">Arachnida</tp:taxon-name-part></tp:taxon-name>, <tp:taxon-name><tp:taxon-name-part taxon-name-part-type="order">Araneae</tp:taxon-name-part></tp:taxon-name>). Entomologica Basiliensis 20: 5-32.</named-content>; scientificName: <named-content xmlns:xlink="http://www.w3.org/1999/xlink" content-type="dwc:scientificName" xlink:type="simple"><italic><tp:taxon-name><tp:taxon-name-part taxon-name-part-type="genus" reg="Hogna">Hogna</tp:taxon-name-part> <tp:taxon-name-part taxon-name-part-type="species" reg="bifasciata">bifasciata</tp:taxon-name-part></tp:taxon-name></italic> (Buchar, 1997)</named-content>; order: <named-content xmlns:xlink="http://www.w3.org/1999/xlink" content-type="dwc:order" xlink:type="simple"><tp:taxon-name><tp:taxon-name-part taxon-name-part-type="order">Araneae</tp:taxon-name-part></tp:taxon-name></named-content>; family: <named-content xmlns:xlink="http://www.w3.org/1999/xlink" content-type="dwc:family" xlink:type="simple"><tp:taxon-name><tp:taxon-name-part taxon-name-part-type="family">Lycosidae</tp:taxon-name-part></tp:taxon-name></named-content>; genus: <named-content xmlns:xlink="http://www.w3.org/1999/xlink" content-type="dwc:genus" xlink:type="simple"><tp:taxon-name><tp:taxon-name-part taxon-name-part-type="genus">Hogna</tp:taxon-name-part></tp:taxon-name></named-content>; specificEpithet: <named-content xmlns:xlink="http://www.w3.org/1999/xlink" content-type="dwc:specificEpithet" xlink:type="simple"><italic><tp:taxon-name><tp:taxon-name-part taxon-name-part-type="genus" reg="Hogna"/><tp:taxon-name-part taxon-name-part-type="species" reg="bifasciata">bifasciata</tp:taxon-name-part></tp:taxon-name></italic></named-content>; scientificNameAuthorship: <named-content xmlns:xlink="http://www.w3.org/1999/xlink" content-type="dwc:scientificNameAuthorship" xlink:type="simple">Wu, Tao &amp; Luo</named-content>; <bold>Location:</bold> continent: <named-content xmlns:xlink="http://www.w3.org/1999/xlink" content-type="dwc:continent" xlink:type="simple">Asia</named-content>; country: <named-content xmlns:xlink="http://www.w3.org/1999/xlink" content-type="dwc:country" xlink:type="simple">China</named-content>; countryCode: <named-content xmlns:xlink="http://www.w3.org/1999/xlink" content-type="dwc:countryCode" xlink:type="simple">CHN</named-content>; stateProvince: <named-content xmlns:xlink="http://www.w3.org/1999/xlink" content-type="dwc:stateProvince" xlink:type="simple">Yunnan</named-content>; county: <named-content xmlns:xlink="http://www.w3.org/1999/xlink" content-type="dwc:county" xlink:type="simple">Eshan Yi Autonomous</named-content>; municipality: <named-content xmlns:xlink="http://www.w3.org/1999/xlink" content-type="dwc:municipality" xlink:type="simple">Yuxi</named-content>; locality: <named-content xmlns:xlink="http://www.w3.org/1999/xlink" content-type="dwc:locality" xlink:type="simple">Linjiang Park</named-content>; verbatimElevation: <named-content xmlns:xlink="http://www.w3.org/1999/xlink" content-type="dwc:verbatimElevation" xlink:type="simple">1536 m</named-content>; decimalLatitude: <named-content xmlns:xlink="http://www.w3.org/1999/xlink" content-type="dwc:decimalLatitude" xlink:type="simple">24.172778</named-content>; decimalLongitude: <named-content xmlns:xlink="http://www.w3.org/1999/xlink" content-type="dwc:decimalLongitude" xlink:type="simple">102.406389</named-content>; georeferenceProtocol: <named-content xmlns:xlink="http://www.w3.org/1999/xlink" content-type="dwc:georeferenceProtocol" xlink:type="simple">GPS</named-content>; <bold>Identification:</bold> identifiedBy: <named-content xmlns:xlink="http://www.w3.org/1999/xlink" content-type="dwc:identifiedBy" xlink:type="simple">Yufa Luo</named-content>; dateIdentified: <named-content xmlns:xlink="http://www.w3.org/1999/xlink" content-type="dwc:dateIdentified" xlink:type="simple">12-2024</named-content>; <bold>Event:</bold> samplingProtocol: <named-content xmlns:xlink="http://www.w3.org/1999/xlink" content-type="dwc:samplingProtocol" xlink:type="simple">by hand</named-content>; year: <named-content xmlns:xlink="http://www.w3.org/1999/xlink" content-type="dwc:year" xlink:type="simple">2024</named-content>; month: <named-content xmlns:xlink="http://www.w3.org/1999/xlink" content-type="dwc:month" xlink:type="simple">8</named-content>; day: <named-content xmlns:xlink="http://www.w3.org/1999/xlink" content-type="dwc:day" xlink:type="simple">18</named-content>; <bold>Record Level:</bold> basisOfRecord: <named-content xmlns:xlink="http://www.w3.org/1999/xlink" content-type="dwc:basisOfRecord" xlink:type="simple">PreservedSpecimen</named-content></p></list-item><list-item><p><bold>Type status:</bold> <named-content xmlns:xlink="http://www.w3.org/1999/xlink" content-type="dwc:typeStatus" xlink:type="simple">Other material</named-content>. <bold>Occurrence:</bold> recordedBy: <named-content xmlns:xlink="http://www.w3.org/1999/xlink" content-type="dwc:recordedBy" xlink:type="simple">Haodong Chen</named-content>; individualCount: <named-content xmlns:xlink="http://www.w3.org/1999/xlink" content-type="dwc:individualCount" xlink:type="simple">1</named-content>; sex: <named-content xmlns:xlink="http://www.w3.org/1999/xlink" content-type="dwc:sex" xlink:type="simple">1 female</named-content>; lifeStage: <named-content xmlns:xlink="http://www.w3.org/1999/xlink" content-type="dwc:lifeStage" xlink:type="simple">1 adult</named-content>; occurrenceID: <named-content xmlns:xlink="http://www.w3.org/1999/xlink" content-type="dwc:occurrenceID" xlink:type="simple">15208CC4-F6AF-54B6-B91F-E9E5A6031EAF</named-content>; <bold>Taxon:</bold> namePublishedInID: <named-content xmlns:xlink="http://www.w3.org/1999/xlink" content-type="dwc:namePublishedInID" xlink:type="simple">Buchar, J. 1997. <tp:taxon-name><tp:taxon-name-part taxon-name-part-type="family">Lycosidae</tp:taxon-name-part></tp:taxon-name> aus Bhutan 1. <tp:taxon-name><tp:taxon-name-part taxon-name-part-type="subfamily">Venoniinae</tp:taxon-name-part></tp:taxon-name> und <tp:taxon-name><tp:taxon-name-part taxon-name-part-type="subfamily">Lycosinae</tp:taxon-name-part></tp:taxon-name> (<tp:taxon-name><tp:taxon-name-part taxon-name-part-type="class">Arachnida</tp:taxon-name-part></tp:taxon-name>, <tp:taxon-name><tp:taxon-name-part taxon-name-part-type="order">Araneae</tp:taxon-name-part></tp:taxon-name>). Entomologica Basiliensis 20: 5-32.</named-content>; scientificName: <named-content xmlns:xlink="http://www.w3.org/1999/xlink" content-type="dwc:scientificName" xlink:type="simple"><italic><tp:taxon-name><tp:taxon-name-part taxon-name-part-type="genus" reg="Hogna">Hogna</tp:taxon-name-part> <tp:taxon-name-part taxon-name-part-type="species" reg="bifasciata">bifasciata</tp:taxon-name-part></tp:taxon-name></italic> (Buchar, 1997)</named-content>; order: <named-content xmlns:xlink="http://www.w3.org/1999/xlink" content-type="dwc:order" xlink:type="simple"><tp:taxon-name><tp:taxon-name-part taxon-name-part-type="order">Araneae</tp:taxon-name-part></tp:taxon-name></named-content>; family: <named-content xmlns:xlink="http://www.w3.org/1999/xlink" content-type="dwc:family" xlink:type="simple"><tp:taxon-name><tp:taxon-name-part taxon-name-part-type="family">Lycosidae</tp:taxon-name-part></tp:taxon-name></named-content>; genus: <named-content xmlns:xlink="http://www.w3.org/1999/xlink" content-type="dwc:genus" xlink:type="simple"><tp:taxon-name><tp:taxon-name-part taxon-name-part-type="genus">Hogna</tp:taxon-name-part></tp:taxon-name></named-content>; specificEpithet: <named-content xmlns:xlink="http://www.w3.org/1999/xlink" content-type="dwc:specificEpithet" xlink:type="simple"><italic><tp:taxon-name><tp:taxon-name-part taxon-name-part-type="genus" reg="Hogna"/><tp:taxon-name-part taxon-name-part-type="species" reg="bifasciata">bifasciata</tp:taxon-name-part></tp:taxon-name></italic></named-content>; scientificNameAuthorship: <named-content xmlns:xlink="http://www.w3.org/1999/xlink" content-type="dwc:scientificNameAuthorship" xlink:type="simple">Wu, Tao &amp; Luo</named-content>; <bold>Location:</bold> continent: <named-content xmlns:xlink="http://www.w3.org/1999/xlink" content-type="dwc:continent" xlink:type="simple">Asia</named-content>; country: <named-content xmlns:xlink="http://www.w3.org/1999/xlink" content-type="dwc:country" xlink:type="simple">China</named-content>; countryCode: <named-content xmlns:xlink="http://www.w3.org/1999/xlink" content-type="dwc:countryCode" xlink:type="simple">CHN</named-content>; stateProvince: <named-content xmlns:xlink="http://www.w3.org/1999/xlink" content-type="dwc:stateProvince" xlink:type="simple">Sichuan</named-content>; county: <named-content xmlns:xlink="http://www.w3.org/1999/xlink" content-type="dwc:county" xlink:type="simple">Liangshan Yi Autonomous Prefecture</named-content>; municipality: <named-content xmlns:xlink="http://www.w3.org/1999/xlink" content-type="dwc:municipality" xlink:type="simple">Xichang</named-content>; locality: <named-content xmlns:xlink="http://www.w3.org/1999/xlink" content-type="dwc:locality" xlink:type="simple">Taihe Town, Yanshui Village</named-content>; verbatimElevation: <named-content xmlns:xlink="http://www.w3.org/1999/xlink" content-type="dwc:verbatimElevation" xlink:type="simple">1471.5 m</named-content>; decimalLatitude: <named-content xmlns:xlink="http://www.w3.org/1999/xlink" content-type="dwc:decimalLatitude" xlink:type="simple">27.881389</named-content>; decimalLongitude: <named-content xmlns:xlink="http://www.w3.org/1999/xlink" content-type="dwc:decimalLongitude" xlink:type="simple">102.161667</named-content>; georeferenceProtocol: <named-content xmlns:xlink="http://www.w3.org/1999/xlink" content-type="dwc:georeferenceProtocol" xlink:type="simple">GPS</named-content>; <bold>Identification:</bold> identifiedBy: <named-content xmlns:xlink="http://www.w3.org/1999/xlink" content-type="dwc:identifiedBy" xlink:type="simple">Yufa Luo</named-content>; dateIdentified: <named-content xmlns:xlink="http://www.w3.org/1999/xlink" content-type="dwc:dateIdentified" xlink:type="simple">12-2024</named-content>; <bold>Event:</bold> samplingProtocol: <named-content xmlns:xlink="http://www.w3.org/1999/xlink" content-type="dwc:samplingProtocol" xlink:type="simple">by hand</named-content>; year: <named-content xmlns:xlink="http://www.w3.org/1999/xlink" content-type="dwc:year" xlink:type="simple">2023</named-content>; month: <named-content xmlns:xlink="http://www.w3.org/1999/xlink" content-type="dwc:month" xlink:type="simple">8</named-content>; day: <named-content xmlns:xlink="http://www.w3.org/1999/xlink" content-type="dwc:day" xlink:type="simple">11</named-content>; <bold>Record Level:</bold> basisOfRecord: <named-content xmlns:xlink="http://www.w3.org/1999/xlink" content-type="dwc:basisOfRecord" xlink:type="simple">PreservedSpecimen</named-content></p></list-item></list></tp:treatment-sec><tp:treatment-sec sec-type="Description"><title>Description</title><p><bold>Female</bold> Total length 8.06; carapace 3.52 long, 2.51 wide; abdomen 4.50 long, 2.38 wide. Eye sizes and interdistances: AME 0.13, ALE 0.11, PME 0.30, PLE 0.22, AME–AME 0.10, AME–ALE 0.04, PME–PME 0.41, PME–PLE 0.42. Clypeus height 0.13. Leg measurements: Ⅰ 9.85 (2.84, 3.59, 1.95, 1.47); Ⅱ 9.25 (2.68, 3.25, 1.97, 1.35); Ⅲ 8.59 (2.40, 2.80, 2.12, 1.27); Ⅳ 13.59 (3.54, 4.18, 4.15, 1.72). Leg formula: 4-1-2-3.</p><p>Colouration (Fig. <xref ref-type="fig" rid="F13390262">1</xref>A, B): Carapace ground colour pale yellow; median band yellowish-brown, flanked by two prominent black longitudinal stripes. Each stripe accompanied by a black lateral patch. Cervical groove and radial furrow distinct; fovea longitudinal, rust-red. Ocular region pale yellow, PME and PLE situated on black longitudinal stripes, PME interocular space bearing a distinctive cluster of white setae. Chelicerae yellow, each with a central black stripe prolaterally, surface setose; with three promarginal teeth and three retromarginal teeth. Labium dark yellow, width exceeding length. Endites yellow, length exceeding width. Sternum cordate, pale yellow, densely covered with black macrosetae; central longitudinal black stripe present. Abdomen oval, dorsum predominantly black with a distinct lanceolate cardiac mark, reddish-brown, flanked by two rust-pink longitudinal stripes laterally. Ventral surface yellow with scattered black spots.</p><p>Epigyne (Fig. <xref ref-type="fig" rid="F13390262">1</xref>C, D, Fig. <xref ref-type="fig" rid="F13390264">2</xref>A, B): Epigynal plate longer than wide, with defined margins; median septum (MS) present, atrium absent. Spermathecae (S) conspicuous, bulbous sac-like structures, distinctly separated. Copulatory ducts (CD) connecting copulatory openings to spermathecae, coiled.</p><p><bold>Male.</bold> Unknown.</p><p><bold>DNA barcodes</bold>:</p><p>5'-TCGGCCATAATAGGGACGGCTATAAGAGTATTGATTCGTATAGAATTAGGTAATCCTGGAAGTTTATTAGGAGATGATCATTTGTATAATGTAATAGTTACTGCTCATGCTTTTGTTATGATTTTTTTTATAGTAATGCCAATTCTTATTGGTGGTTTTGGAAATTGATTAGTGCCTTTGATATTAGGGGCTCCTGATATATCATTTCCTCGTATAAATAATCTTTCTTTTTGATTATTACCTCCTTCTTTGTTTTTATTATCAATGTCTTCTATAGTAGAGATAGGGGTAGGGGCAGGATGAACTGTTTATCCTCCTTTGGCTTCTAGAATAGGTCATATAGGGAGTTCTATAGATTTTGCTATTTTTTCTTTGCATTTAGCTGGGGCTTCTTCTATTATAGGTGCGGTTAATTTTATTTCTACTATTATTAATATACGTATATTAGGTATGACTATAGAGAGGGTTCCTCTATTGGTTTGATCAGTATTAATTACTGCTGTTTTGTTATTACTTTCTTTACCTGTGTTAGCGGGTGCTATTACTATGTTGTTGACAGATCGTAATTTTAATACTTCTTTTTTTGATCCGGCGGGAGGAGGAGATCCTATTTTGTTTCAGCATTTATTTTGATT-3'</p><p>(<bold>molecular specimen, LZ_102; female from Yuxi; partial sequence of <italic>COI</italic>; GenBank accession number: <ext-link xmlns:xlink="http://www.w3.org/1999/xlink" ext-link-type="uri" xlink:href="https://www.ncbi.nlm.nih.gov/nuccore/PV917064" xlink:type="simple">PV917064</ext-link></bold>).</p><p>5'-AAAACCTATTTATATCGGCGGCATTTCATCTTATTAGAGGAACCTGTTCTTTAATCGATAATCCACGTTAAATTTCACTTTAATTAAAAATTTATATACCGCCATCTAAAAAACTAATATAAAAATAATATTTTAAATAAAAAATAAAAAGTTAGGTCAAGGTGTAATCTACATTCAAGAAACAATGGGTTACATTAAATATAATTTAAGAATTTTAATATAAAAACATTTTTTGAAAAAGGATTTAAAAGTAATAATTAAATAATATTTAATTATGATTAAGATATAAATGTGCACACATCGCCCGTCGCTCTT-3'</p><p>(<bold>molecular specimen, LZ_102; female from Yuxi; partial sequence of 12S rRNA; GenBank accession number: <ext-link xmlns:xlink="http://www.w3.org/1999/xlink" ext-link-type="uri" xlink:href="https://www.ncbi.nlm.nih.gov/nuccore/PV917103" xlink:type="simple">PV917103</ext-link></bold>).</p><p>5'-ATGAATATTAAATAGCCGCTTTTGTGCTAAGGTAGCATAATAATTTGTCTTTTAATTAAAGACTAGAACAAAAGACTTAACATCTCAATTAAATTTTTAGGAAAAACAATTTAAATTATCTTAATTGTAAAAAGACAATTATACAATAGATAGACGATAAGACCCTATCGAACTTTACTTTAGTTTAACTGGGGCAGTTAATTAATTATTATTTTAAAAAAAATAAATTTTCAATTTGACCTAATATTATTAATAAAATAATTAAGTTACCGTAGGGATAACAGCGTAATAAAATTTATAAGACCTTATTTAAAATTAAGATTGCGACCTCGATGTTGATTTAATATCCTACTTTACGCAATAGTAAATTAAGGAAGTCTGTTCGACTTTTAAAAAATTACATGATCTGAGTT-3'</p><p>(<bold>molecular specimen, LZ_102; female from Yuxi; partial sequence of 16S rRNA; GenBank accession number: <ext-link xmlns:xlink="http://www.w3.org/1999/xlink" ext-link-type="uri" xlink:href="https://www.ncbi.nlm.nih.gov/nuccore/PV917102" xlink:type="simple">PV917102</ext-link></bold>).</p><p>
            <bold>Phylogeny</bold>
          </p><p>The aligned data had lengths of 635 bp for <italic>COI</italic>, 315 bp for 12S rRNA and 413 bp for 16S rRNA. The ML tree (Fig. <xref ref-type="fig" rid="F13435106">3</xref>) places <italic><tp:taxon-name><tp:taxon-name-part taxon-name-part-type="genus" reg="Hogna">Hogna</tp:taxon-name-part> <tp:taxon-name-part taxon-name-part-type="species" reg="bifasciata">bifasciata</tp:taxon-name-part></tp:taxon-name></italic>, comb. nov. into the subfamily <tp:taxon-name><tp:taxon-name-part taxon-name-part-type="subfamily">Lycosinae</tp:taxon-name-part></tp:taxon-name>. Moreover, the species and all analysed <italic><tp:taxon-name><tp:taxon-name-part taxon-name-part-type="genus" reg="Hogna">Hogna</tp:taxon-name-part></tp:taxon-name></italic> species, including the type species <italic><tp:taxon-name><tp:taxon-name-part taxon-name-part-type="genus" reg="Hogna">Hogna</tp:taxon-name-part> <tp:taxon-name-part taxon-name-part-type="species" reg="radiata">radiata</tp:taxon-name-part></tp:taxon-name></italic> Latreille, 1817 clustered into a clade. <italic><tp:taxon-name><tp:taxon-name-part taxon-name-part-type="genus" reg="Hogna">Hogna</tp:taxon-name-part> <tp:taxon-name-part taxon-name-part-type="species" reg="bifasciata">bifasciata</tp:taxon-name-part></tp:taxon-name></italic> (Buchar, 1997) is sister to the group including <italic><tp:taxon-name><tp:taxon-name-part taxon-name-part-type="genus" reg="Hogna">Hogna</tp:taxon-name-part> <tp:taxon-name-part taxon-name-part-type="species" reg="frondicola">frondicola</tp:taxon-name-part></tp:taxon-name></italic> Emerton, 1885, <italic><tp:taxon-name><tp:taxon-name-part taxon-name-part-type="genus" reg="Hogna">Hogna</tp:taxon-name-part> <tp:taxon-name-part taxon-name-part-type="species" reg="carolinensis">carolinensis</tp:taxon-name-part></tp:taxon-name></italic> Walckenaer, 1805 and <italic><tp:taxon-name><tp:taxon-name-part taxon-name-part-type="genus" reg="Hogna">Hogna</tp:taxon-name-part> <tp:taxon-name-part taxon-name-part-type="species" reg="crispipes">crispipes</tp:taxon-name-part></tp:taxon-name></italic> L. Koch, 1877.</p></tp:treatment-sec><tp:treatment-sec sec-type="Diagnosis"><title>Diagnosis</title><p>Females of the species <italic><tp:taxon-name><tp:taxon-name-part taxon-name-part-type="genus" reg="Hogna">Hogna</tp:taxon-name-part> <tp:taxon-name-part taxon-name-part-type="species" reg="bifasciata">bifasciata</tp:taxon-name-part></tp:taxon-name></italic> (Buchar, 1997) resemble <italic><tp:taxon-name><tp:taxon-name-part taxon-name-part-type="genus" reg="Hogna">Hogna</tp:taxon-name-part> <tp:taxon-name-part taxon-name-part-type="species" reg="graeca">graeca</tp:taxon-name-part></tp:taxon-name></italic> Roewer, 1951 in carapace colouration and markings (compare fig. 1386 in <xref ref-type="bibr" rid="B13392838">Koch (1847)</xref>), but can be distinguished from the latter by a distinct cluster of white setae between the posterior median eyes and a median longitudinal black stripe on the sternum. While sharing the bulbous spermathecae with <italic><tp:taxon-name><tp:taxon-name-part taxon-name-part-type="genus" reg="Hogna">Hogna</tp:taxon-name-part> <tp:taxon-name-part taxon-name-part-type="species" reg="cinica">cinica</tp:taxon-name-part></tp:taxon-name></italic> Tongiorgi, 1977 (compare figs. 73–84 in <xref ref-type="bibr" rid="B13392992">Sherwood et al. (2023)</xref>), <italic><tp:taxon-name><tp:taxon-name-part taxon-name-part-type="genus" reg="Hogna">Hogna</tp:taxon-name-part> <tp:taxon-name-part taxon-name-part-type="species" reg="bifasciata">bifasciata</tp:taxon-name-part></tp:taxon-name></italic> (Buchar, 1997) differs in spermathecal orientation — the spermathecae are subparallel (versus medially opposed in <italic><tp:taxon-name><tp:taxon-name-part taxon-name-part-type="genus" reg="Hogna">H.</tp:taxon-name-part> <tp:taxon-name-part taxon-name-part-type="species" reg="cinica">cinica</tp:taxon-name-part></tp:taxon-name></italic>). In addition, the species exhibits the unique traits with an epigynal plate longer than wide, globose spermathecae and coiled copulatory ducts.</p></tp:treatment-sec><tp:treatment-sec sec-type="Distribution"><title>Distribution</title><p>Currently known from Bhutan and the Yunnan and Sichuan Provinces of China (Fig. <xref ref-type="fig" rid="F13435104">4</xref>).</p></tp:treatment-sec><tp:treatment-sec><!--Section generated to contain objects referenced in tp:taxon-treatment.--><fig id="F13390262" position="float" orientation="portrait"><object-id xmlns:xlink="http://www.w3.org/1999/xlink" content-type="arpha" xlink:type="simple">3331517C-2714-5487-84D5-C076693448F2</object-id><object-id xmlns:xlink="http://www.w3.org/1999/xlink" content-type="doi" xlink:type="simple">10.3897/BDJ.13.e166495.figure3</object-id><label>Figure 1.</label><caption><p><italic><tp:taxon-name><tp:taxon-name-part taxon-name-part-type="genus" reg="Hogna">Hogna</tp:taxon-name-part> <tp:taxon-name-part taxon-name-part-type="species" reg="bifasciata">bifasciata</tp:taxon-name-part></tp:taxon-name></italic> (Buchar, 1997). <bold>A</bold> Habitus, dorsal view; <bold>B</bold> Same, ventral view; <bold>C</bold> Epigyne, ventral view; <bold>D</bold> Vulva, dorsal view. Abbreviations: CD = copulatory duct, CO = copulatory opening, MS = median septum, S = spermathecae. Scale bars: 1 mm (A, B), 0.2 mm (C, D).</p></caption><graphic xmlns:xlink="http://www.w3.org/1999/xlink" xlink:href="bdj-13-e166495-g001.jpg" position="float" id="oo_1378778.jpg" orientation="portrait" xlink:type="simple"><uri content-type="original_file" xlink:type="simple">https://binary.pensoft.net/fig/1378778</uri></graphic></fig><fig id="F13390264" position="float" orientation="portrait"><object-id xmlns:xlink="http://www.w3.org/1999/xlink" content-type="arpha" xlink:type="simple">B726B81F-8588-5935-8471-CD67E978CE95</object-id><object-id xmlns:xlink="http://www.w3.org/1999/xlink" content-type="doi" xlink:type="simple">10.3897/BDJ.13.e166495.figure3</object-id><label>Figure 2.</label><caption><p><italic><tp:taxon-name><tp:taxon-name-part taxon-name-part-type="genus" reg="Hogna">Hogna</tp:taxon-name-part> <tp:taxon-name-part taxon-name-part-type="species" reg="bifasciata">bifasciata</tp:taxon-name-part></tp:taxon-name></italic> (Buchar, 1997). <bold>A</bold> Epigyne, dorsal view; <bold>B</bold> Same, ventral view. Scale bars: 0.05 mm (A), 0.1 mm (B).</p></caption><graphic xmlns:xlink="http://www.w3.org/1999/xlink" xlink:href="bdj-13-e166495-g002.jpg" position="float" id="oo_1378779.jpg" orientation="portrait" xlink:type="simple"><uri content-type="original_file" xlink:type="simple">https://binary.pensoft.net/fig/1378779</uri></graphic></fig><fig id="F13435106" position="float" orientation="portrait"><object-id xmlns:xlink="http://www.w3.org/1999/xlink" content-type="arpha" xlink:type="simple">DE2A65DE-2F3A-5E51-BD63-0863D41DFBEF</object-id><object-id xmlns:xlink="http://www.w3.org/1999/xlink" content-type="doi" xlink:type="simple">10.3897/BDJ.13.e166495.figure3</object-id><label>Figure 3.</label><caption><p>Phylogenetic tree reconstructed using the Maximum Likelihood method. <bold>A</bold> The Maximum Likelihood tree was reconstructed using the concatenated <italic>COI</italic>, 12S rRNA and 16S rRNA sequences of 329 species of <tp:taxon-name><tp:taxon-name-part taxon-name-part-type="family">Lycosidae</tp:taxon-name-part></tp:taxon-name>; <bold>B</bold> The Maximum Likelihood tree was reconstructed using the concatenated <italic>COI</italic>, 12S rRNA and 16S rRNA sequences of 106 species of <tp:taxon-name><tp:taxon-name-part taxon-name-part-type="subfamily">Lycosinae</tp:taxon-name-part></tp:taxon-name> and <tp:taxon-name><tp:taxon-name-part taxon-name-part-type="family">Pardosinae</tp:taxon-name-part></tp:taxon-name>. The numbers at the nodes represent bootstrap support values from the Maximum Likelihood analyses. The species <italic><tp:taxon-name><tp:taxon-name-part taxon-name-part-type="genus" reg="Hogna">Hogna</tp:taxon-name-part> <tp:taxon-name-part taxon-name-part-type="species" reg="bifasciata">bifasciata</tp:taxon-name-part></tp:taxon-name></italic> (Buchar, 1997) is shown with red colour in the phylogenetic trees.</p></caption><graphic xmlns:xlink="http://www.w3.org/1999/xlink" xlink:href="bdj-13-e166495-g003.jpg" position="float" id="oo_1394617.jpg" orientation="portrait" xlink:type="simple"><uri content-type="original_file" xlink:type="simple">https://binary.pensoft.net/fig/1394617</uri></graphic></fig><fig id="F13435104" position="float" orientation="portrait"><object-id xmlns:xlink="http://www.w3.org/1999/xlink" content-type="arpha" xlink:type="simple">05A486C7-92B7-5165-AFF7-98F913F1F53E</object-id><object-id xmlns:xlink="http://www.w3.org/1999/xlink" content-type="doi" xlink:type="simple">10.3897/BDJ.13.e166495.figure3</object-id><label>Figure 4.</label><caption><p>Geographic distribution of <italic><tp:taxon-name><tp:taxon-name-part taxon-name-part-type="genus" reg="Hogna">Hogna</tp:taxon-name-part> <tp:taxon-name-part taxon-name-part-type="species" reg="bifasciata">bifasciata</tp:taxon-name-part></tp:taxon-name></italic> (Buchar, 1997).</p></caption><graphic xmlns:xlink="http://www.w3.org/1999/xlink" xlink:href="bdj-13-e166495-g004.jpg" position="float" id="oo_1394614.jpg" orientation="portrait" xlink:type="simple"><uri content-type="original_file" xlink:type="simple">https://binary.pensoft.net/fig/1394614</uri></graphic></fig></tp:treatment-sec><ref-list><ref id="B13392838"><element-citation xmlns:xlink="http://www.w3.org/1999/xlink" publication-type="book" xlink:type="simple"><person-group person-group-type="author"><name name-style="western"><surname>Koch</surname><given-names>C. L.</given-names></name></person-group><year>1847</year><source>Die Arachniden: Getreu nach der Natur abgebildet und beschrieben</source><volume>14–16</volume><publisher-name>J. L. Lotzbeck</publisher-name><publisher-loc>Nürnberg</publisher-loc><size units="page">755</size><pub-id pub-id-type="doi">10.5962/bhl.title.43744</pub-id></element-citation></ref><ref id="B13392992"><element-citation xmlns:xlink="http://www.w3.org/1999/xlink" publication-type="article" xlink:type="simple"><person-group person-group-type="author"><name name-style="western"><surname>Sherwood</surname><given-names>D.</given-names></name><name name-style="western"><surname>Henrard</surname><given-names>A.</given-names></name><name name-style="western"><surname>Logunov</surname><given-names>D. V.</given-names></name><name name-style="western"><surname>Fowler</surname><given-names>L.</given-names></name></person-group><year>2023</year><article-title>Saint Helenian wolf spiders, with description of two new genera and three new species (<tp:taxon-name><tp:taxon-name-part taxon-name-part-type="order">Araneae</tp:taxon-name-part></tp:taxon-name>: <tp:taxon-name><tp:taxon-name-part taxon-name-part-type="family">Lycosidae</tp:taxon-name-part></tp:taxon-name>)</article-title><source>Arachnology</source><volume>19</volume><issue>5</issue><fpage>816</fpage><lpage>851</lpage><pub-id pub-id-type="doi">10.13156/arac.2023.19.5.816</pub-id></element-citation></ref></ref-list></tp:taxon-treatment>
