# Supplementary material for: The revision and phylogenetic position of Hippasa bifasciata Buchar, 1997 (Araneae, Lycosidae)
Source: Biodivers Data J. 2025 Aug 21;13:e166495. doi: 10.3897/BDJ.13.e166495 (PMC12395185; doi:10.3897/BDJ.13.e166495)
Supplement: Supplementary material 1 — Samples used in this study taxon name, specimen voucher, sample collection locality and GenBank accession numbers [file bdj-13-e166495-s001.xlsx]

## Sheet: Sheet1
Species	Family	Voucher	Locality	12S	16S	COI
Abaycosa nanica	Lycosidae	MACN-Ar 31185/FCE-Ar 12536	Argentina/-	MK524597		OL960041
Abaycosa paraguensis	Lycosidae	FCE-Ar 12533_2	-			OL960039
Acantholycosa lignaria	Lycosidae	MZH19088	Finland: Ostrobottnia ultima, Tervola,Suuripaeae (66.022 N 24.963 E)			MZ611212
Acantholycosa solituda	Lycosidae	BIOUG07163-A06	Canada: British Columbia, Flathead Valley,Flathead-Sage Forest Service Road (49.127 N 114.41 W)			KP647167
Agalenocosa pirity	Lycosidae	MACN-Ar 28621/-	Argentina/-	MK524583		SPDAR245-13
Aglaoctenus lagoti	Lycosidae	-/Alago/-	-/Uruguay: Canelones, Piedras de/-	DQ019753	KY190241	SPDAR298-13
Allocosa alticeps	Lycosidae	FCE-Ar 6708	Argentina: Buenos Aires, Pehuen-Co			MN544532
Allocosa brasiliensis	Lycosidae	Abras	Uruguay: Canelones, Marindia	KY190228	KY190244	KY190308
Allocosa funerea	Lycosidae	DNAS-1C1-210143	USA: New York, Seaford, Collected fromWashington Avenue Park. Area was grassy, on a hill, behind a baseball field. Samples were collected around a fenc			MH242636
Allocosa marindia	Lycosidae	FCE-Ar 10188	Uruguay: San Jose, Playa Pascual			MN544527
Allocosa senex	Lycosidae	MACN-Ar 31033/-	Argentina: Entre Rios, Parque Nacional Campos del Tuyu, pastizales 280 m NNW de Seccional Tapera Moya (MAI-loc-08)/-	MF410703		SPDAR375-14
Alopecosa aculeata	Lycosidae	ZMUO.000004	Finland: Northern Ostrobothnia, Ostrobottnia ouluensis, Haukipudas, Hiidenvaara (65.2402 N 25.8359 E)			MZ610706
Alopecosa albostriata	Lycosidae	a5/BGSPI-03-F08	-/Russia (65.25 N 160.533 E)	DQ019757		SPIEU180-10
Alopecosa exasperans	Lycosidae	CHARS00073-F05	Canada: Nunavut, Kitikmeot, Cambridge			MN682050
Alopecosa fabrilis	Lycosidae	P6A 7044	Czech Republic			MH763790
Alopecosa farinosa	Lycosidae	P6A 7048	Czech Republic			MH763779
Alopecosa hirtipes	Lycosidae	CHARS00069-A09	Canada: Nunavut, Kitikmeot, Cambridge Bay, Water Lake area (69.137 N 105.065 W)			MN679556
Alopecosa inquilina	Lycosidae	S7Alo-inq3/P6A 7040	-/Czech Republic	AJ008030		MH763786
Alopecosa koponeni	Lycosidae	-	-			MG045740
Alopecosa kulczynski	Lycosidae	BIOUG<CAN>:BIOUG00161-H06	Russia (51.6437 N 134.261 E)			HQ975370
Alopecosa kuntzi	Lycosidae	GAUNZM-AL75	Turkey: Gaziantep			KY129841
Alopecosa licenti	Lycosidae	-/LEGO_20_1/LEGO_20_1	-	DQ019759	JN816543	JN817177
Alopecosa mariae	Lycosidae	P6A 7032	Slovakia			MH763788
Alopecosa moriutii	Lycosidae	-	-	DQ019760		AB564729
Alopecosa mutabilis	Lycosidae	BGSPI-03-F06	Russia (65.25 N 160.533 E)			HQ975078
Alopecosa nigricans	Lycosidae	-	-			SPDAR285-13
Alopecosa pentheri	Lycosidae	BIOUG<CAN>:10BGSPI02-F10	Bulgaria (41.415 N 23.711 E)			HQ975145
Alopecosa pictilis	Lycosidae	BIOUG<CAN>:01WOLF-C07	Canada: Yukon Territory, Hershel Island, YT, ATKO 04 (69.5842 N 138.931 W)			HM384690
Alopecosa pinetorum	Lycosidae	P6A 7037	Czech Republic			MH763781
Alopecosa psammophila	Lycosidae	P6A 7049	Czech Republic			MH763787
Alopecosa pulverulenta	Lycosidae	P6A 7049/P6A 7043	Czech Republic	DQ019756		SPDAR1299-15
Alopecosa schmidti	Lycosidae	P6A 7034	Slovakia			MH763789
Alopecosa sibirica	Lycosidae	BIOUG00523-B04	Russia (71.402 N 102.996 E)			JF886318
Alopecosa simoni	Lycosidae	UB-MD258	Spain: Andalusia, Granada, Canar, Soportujar (36.9615 N 3.4188 W)			MT607660
Alopecosa solitaria	Lycosidae	P6A 7035	The former Yugoslav Republic of Macedonia			MH763785
Alopecosa solivaga	Lycosidae	BGSPI-03-F05	Russia (50.002 N 88.709 E)			HQ975077
Alopecosa solivaga borea	Lycosidae	BIOUG00523-C07	Russia (71.402 N 102.996 E)			JF886333
Alopecosa striatipes	Lycosidae	P6A 7032	-			MH763788
Alopecosa sulzeri	Lycosidae	P6A 7047	Czech Republic			MH763775
Alopecosa taeniata	Lycosidae	S3Alo-taen5/P6A 7041	-/Slovenia	AJ008026		MH763778
Alopecosa taeniopus	Lycosidae	BIOUG<CAN>:03-KADIR-G05	Turkey (7.8002 N 28.7772 E)			HM385913
Alopecosa trabalis	Lycosidae	S4Alo-tra6/P6A 7042	-/Czech Republic	AJ008027		MH763782
Alopecosa virgata	Lycosidae	LEGO_20_4	-		JN816544	JN817178
Anoteropsis adumbrata	Lycosidae	-	-	DQ019762		SPDAR1456-16
Anoteropsis aerescens	Lycosidae	MK	-			AY059965
Anoteropsis alpina	Lycosidae	-	-			AY059966
Anoteropsis arenivaga	Lycosidae	MC	-			AY059968
Anoteropsis blesti	Lycosidae	-	-			AY059969
Anoteropsis canescens	Lycosidae	-	-			AY059970
Anoteropsis cantuaria	Lycosidae	-	-			AY059971
Anoteropsis flavescens	Lycosidae	-	-			AY059972
Anoteropsis forsteri	Lycosidae	-	-			AY059973
Anoteropsis hilaris	Lycosidae	CO	-			AY059977
Anoteropsis insularis	Lycosidae	-	-			AY059979
Anoteropsis lacustris	Lycosidae	-	New Zealand: Arthur's Pass (42.93 S 171.57 E) /-	AF380489		AY059980
Anoteropsis litoralis	Lycosidae	MC	-			AY059982
Anoteropsis montana	Lycosidae	-	-			AY059983
Anoteropsis okatainae	Lycosidae	-	-			AY059984
Anoteropsis ralphi	Lycosidae	-	-			AY059985
Anoteropsis senica	Lycosidae	-/TK	New Zealand: Franz Josef	AF380490		AY059986
Anoteropsis urquharti	Lycosidae	MC	-			AY059988
Anoteropsis westlandica	Lycosidae	-	-			AY059991
Arctosa alpigena lamperti	Lycosidae	P6A 7053	Czech Republic			MH763774
Arctosa emertoni	Lycosidae	BIOUG00618-C09	Canada: Ontario, Point Pelee NP, 15km SE of Leamington, Cactus Patch Meadow off Bike Trail on Route to Visitors Centre; (41.934 N 82.514 W)			KM825144
Arctosa insignita	Lycosidae	BIOUG05245-A09	Canada: Alberta, Jasper NP, Miette Hotsprings (53.124 N 117.775 W)			KM836927
Arctosa kiangsiensis	Lycosidae	-	-		DQ077668
Arctosa kwangreungensis	Lycosidae	-/ LEGO_20_12/LEGO_20_12	-	DQ019767	JN816547	JN817181
Arctosa lacustris	Lycosidae	UB-MD268	Spain: Castilla-La Mancha, Ciudad Real, Alcoba, La Quesera (39.3634 N 4.4170 W)			MT607673
Arctosa lama	Lycosidae	BIOUG19497-E02	Canada: Nova Scotia, Kejimkujik National Park, Eel Weir Road (44.348 N 65.189 W)			MF815227
Arctosa laminata	Lycosidae	-	-		DQ077673
Arctosa leopardus	Lycosidae	S8Arc-leo7/Fuzhou-Dahuxiang-12	-	AJ008032		MF467609
Arctosa littoralis	Lycosidae	08SOAR-0019	Canada: Ontario, Point Pelee NP, Beach (41.97 N 82.53 W)			KM829523
Arctosa maculata	Lycosidae	-/00786312	-/Slovenia: dry river basin (45.64 N 14.087 E)	DQ019768		KX039092.1
Arctosa personata	Lycosidae	UB-MD696	Spain: Aragon, Huesca, Tella-Sin, Rebilla (42.5943 N 0.1529 E)			MW997039
Arctosa raptor	Lycosidae	BIOUG03528-B07	Canada: Alberta, Banff NP, Corral Creek old road (51.407 N 116.154 W)			KM840524
Arctosa rubicunda	Lycosidae	BIOUG05245-C09	Canada: Alberta, Jasper NP, Highway 16, Athabasca River (53.192 N 117.956 W)			KM840461
Arctosa sapiranga	Lycosidae	MACN-Ar 28624	Argentina	MK524586		SPDAR247-13
Arctosa stigmosa	Lycosidae	-	-	DQ019764
Arctosa subamylacea	Lycosidae	-	-	DQ463223
Arctosa villica	Lycosidae	UB-MD2577	Spain: Castilla-La Mancha, Ciudad Real, Alcoba,Valle Brezoso (39.3566 N 4.3591 W)			MW997045
Artoria howquaensis	Lycosidae	-	-	DQ019770
Artoriopsis expolita	Lycosidae	-/BIOUG13681-G02	-/Australia	DQ019769		BIOUG13681-G02
Aulonia albimana	Lycosidae	AKO_001149	Finland: Regio aboensis, Parainen, Knapuloen (60.13 N 22.182 E)			MZ626848
Birabenia birabenae	Lycosidae	MACN-Ar 27521	Argentina			SPDAR262-13
Diapontia uruguayensis	Lycosidae	MACN-Ar 28610	Argentina: Buenos Aires, Parque Nacional Campos del Tuyu, pastizales 280 m NNW de Seccional Tapera Moya (MAI-loc-08)	MF410704		SPDAR258-13
Draposa tenasserimensis	Lycosidae	9019243	-			KM225107
Evippa aequalis	Lycosidae	ZMB 49090	-			MT444901
Evippa arenaria	Lycosidae	HUJ:INV-Ar 20319	Israel: Yeroham (30.98 N 34.90 E) /Israel: Yeroham (30.98 N 34.90 E)			MT560597
Evippa onager	Lycosidae	HUJ:INV-Ar 20314	Israel: Biq'at 'Uvda(29.998 N 34.973 E)			MT560593
Evippa praelongipes	Lycosidae	HUJ:INV-Ar 16562	Israel: Biq'at 'Uvda(29.98 N 34.953 E)			MT560599
Geolycosa escambiensis	Lycosidae	escWT67	-			DQ151684
Geolycosa fatifera	Lycosidae	fatWT97	-			DQ151686
Geolycosa hubbelli	Lycosidae	hub52_4	-			DQ151694
Geolycosa insulata	Lycosidae	-	-			SPDAR251-13
Geolycosa micanopy	Lycosidae	mic49_2	-			DQ151731
Geolycosa ornatipes	Lycosidae	orn57_6	-			DQ151735
Geolycosa patellonigra	Lycosidae	pat56_8	-			DQ151763
Geolycosa pikei	Lycosidae	pikGPI3	-			DQ151766
Geolycosa rafaelana	Lycosidae	rafWT18	-			DQ151769
Geolycosa riograndae	Lycosidae	rioWT60	-			DQ151771
Geolycosa rogersi	Lycosidae	-/rogWT61	USA: Avent Park (34.22 N 89.30 W) /-	AF380498		DQ151772
Geolycosa turricola	Lycosidae	USNMENT01146408	USA: North Carolina, Highlands Biological Station (35.0541 N 83.1883 W)			MG436795
Geolycosa wrighti	Lycosidae	BIOUG<CAN>:BIOUG00621-G06	Canada: Ontario, Point Pelee NP, 15km SE of Leamington, West Beach Shoreline and Brush, Lake Erie (41.9365 N 82.5178 W)			JN308777
Geolycosa xera	Lycosidae	xer42_1	-			DQ151816
Gladicosa bellamyi	Lycosidae	08SOAR-0024	Canada: Ontario, Point Pelee NP, Forest (41.94 N 82.52 W)			KM835782
Gladicosa gulosa	Lycosidae	BIOUG20588-D05	Canada: Yukon Territory, Kluane National Park, King's Throne (60.576 N 137.218 W)			MF816614
Gnatholycosa spinipalpis	Lycosidae	MACN-Ar 34464/MACN-Ar 34470	Argentina	MK524590		SPDAR973-15
Hippasa pantherine	Lycosidae	ADB089	India: Maharashtra, Pune			KT383726
Hippasa madraspatana	Lycosidae	MCCSPI0001	India (12.91 N 80.11 E)			KP172156
Hippasa deserticola	Lycosidae	UOS-MTSPD-0135	Pakistan: Punjab, Sargodha, Sahiwal Thesil, Citrus field (30.66 N 73.10 E)			MK154896
Hippasella alhue	Lycosidae	MACN-Ar 34775/MACN-Ar 34775	Argentina	MK524591		SPDAR956-15
Hogna albemarlensis	Lycosidae	06010	Ecuador: Galapagos			GU394992
Hogna blackwalli	Lycosidae	hmad_ma_LC286_3	Portugal: Madeira, Pico do Cidrao (32.74036 N 16.93877 W)			OL415058
Hogna carolinensis	Lycosidae	10-SKBC-0367	USA			HQ580917
Hogna crispipes	Lycosidae	-	-	DQ019778		DQ295871
Hogna espanola	Lycosidae	00087	Ecuador: Galapagos			GU394967
Hogna cf. frondicola	Lycosidae	AMNH	USA: Texas, Presidio Co., Balquest Research Site			KY017782
Hogna galapagoensis	Lycosidae	09028/09028/h4SCZmc_09028	Ecuador: Galapagos			GU395035
Hogna gumia	Lycosidae	MACN-Ar 30522	Argentina			SPDAR235-13
Hogna haodongi sp. nov.	Lycosidae	LZ-102	China:Sichuan Province	PV917103	PV917102	PV917064
Hogna heeri	Lycosidae	CRBALC0492	Portugal: Madeira, Paul da Serra (32.78182 N 17.09978 W)			OL415024
Hogna helluo	Lycosidae	PHP 90 16S	-		JQ280354
Hogna hendrickxi	Lycosidae	09033	Ecuador: Galapagos			GU395038
Hogna ingens	Lycosidae	hing_dg_LC202_11	-			OL415026
Hogna jacquesbreli	Lycosidae	98008	Ecuador: Galapagos			GU395025
Hogna junco	Lycosidae	06281	Ecuador: Galapagos			HM171117
Hogna maderiana	Lycosidae	-	-			OL415073
Hogna nonannulata	Lycosidae	-	-			OL415052
Hogna radiata	Lycosidae	CRBA-CA1144/CRBA-LC1315/CRBA-CA1144	Spain/ Italy/ Spain	KC551070	KC551093	KC550817
Hogna snodgrassi	Lycosidae	09065	Ecuador: Galapagos			HM171119
Hygrolycosa rubrofasciata	Lycosidae	-/MZH43277	-/Finland: Ostrobottnia ultima, Tervola,Suuripaeae (66.021 N 24.965 E)	DQ019812		MZ610273
Lobizon humilis	Lycosidae	MACN-Ar 28604	Argentina			SPDAR252-13
Lycosa baulnyi	Lycosidae	CRBA-LC1152/CRBA-LC1399/CRBA-LC1152	Morocco	KC550960	KC551172	KC550802
Lycosa bedeli	Lycosidae	CRBA-LC1002	Tunisia: Hdadra (35.613 N 10.602 E) /Tunisia/Tunisia	KC551047	KC551195	KC550713
Lycosa coelestis	Lycosidae	-	-	AF145030		AB564730
Lycosa erythrognatha	Lycosidae	-/MACN-Ar 12506	-/Argentina	DQ019782		SPDAR393-14
Lycosa fasciiventris	Lycosidae	CRBA-AL9908/CRBA-LC1226/CRBA-AL9908	Spain/ Morocco/ Spain	KC551079	KC551112	KC550722
Lycosa hispanica	Lycosidae	CRBA-LC1115/CRBA-LC1344/CRBA-LC1115	Morocco/Spain/ Morocco	KC550969	KC551208	KC550661
Lycosa ishikariana	Lycosidae	HT48	-			LC222407
Lycosa munieri	Lycosidae	CRBA-LC1001/CRBA-LC1572/CRBA-LC1001	Tunisia/ Spain/Tunisia	KC550945	KC551122	KC550749
Lycosa oculata	Lycosidae	CRBA-LC1013/CRBA-LC1013/CRBA-LC1000	Tunisia: Hdadram (35.62 N 10.6 E)	KC551087	KC551225	KC550670
Lycosa poonaensis	Lycosidae	NIBGE SPD-00788	Pakistan: Sindh, Bhodesar, Bhodesar (24.45 N 70.80 E)			MK154293
Lycosa praegrandis	Lycosidae	P6A 7055	The former Yugoslav Republic of Macedonia			MH763772
Lycosa shansia	Lycosidae	-	-			OK032619
Lycosa suboculata	Lycosidae	CRBA-LC1224/CRBA-LC1359/CRBA-LC1224	Morocco	KC551000	KC551193	KC550696
Lycosa tarantula	Lycosidae	CRBA-LC1088/CRBA-LC1090/CRBA-LC1088	Italy	KC551085	KC551205	KC550669
Lycosa vachoni	Lycosidae	CRBA-LC1008/CRBA-LC1063/CRBA-LC1008	Tunisia	KC551088	KC551145	KC550775
Navira naguan	Lycosidae	MACN-Ar 28958/-	Argentina/-	MK524594		SPDAR376-14
Notocosa bellicosa	Lycosidae	-	-	DQ019789		SPDAR1452-16
Paratrochosina amica	Lycosidae	FCE Ar-11444/FCE Ar-11458	-		MZ748496	MZ644109
Pardosa acorensis	Lycosidae	ZMUO.002659	Portugal: Azores, Flores, Faja Grande (39.46 N 31.25 W)			MZ625944
Pardosa agraria	Lycosidae	N8_5	-			MW947192
Pardosa agrestis	Lycosidae	S9P-agr9/-/AKO_001252	-/-/Finland: Regio aboensis, Salo, Kaerkkae (60.367 N 23.11 E)	AJ008033	DQ077670	MZ626129
Pardosa agricola	Lycosidae	UUI0074	Finland: Regio kuusamoensis, Kuusamo, Jaekaelaemutka (66.2906 N 29.6293 E)			MZ633507
Pardosa alacris	Lycosidae	S5P-alacris10	-	AJ008028
Pardosa albomaculata	Lycosidae	BIOUG17171-C12	Canada: Nunavut, Durban Harbour, shore (67.037 N 62.252 W)			MG044915
Pardosa algens	Lycosidae	BIOUG17235-F08	Canada: Northwest Territories, Tuktut Nogait National Park, Cache Lake (68.892 N 122.838 W)			MF815536
Pardosa altamontis	Lycosidae	10-SKBC-0550	Canada			JF887057
Pardosa amentata	Lycosidae	S22Par-am12/ZFMK-TIS-2639	-/Germany: Saxony, Schwepnitz, Koenigsbruecker Heide, Umgebung Schwepnitz (51.34 N 13.95 E)	AJ008023		KY268651
Pardosa anomala	Lycosidae	BIOUG18637-D05	Canada: British Columbia, Mount Revelstoke National Park, Summit Trail, Meadow in the Sky (51.0406 N 118.148 W)			MF811972
Pardosa astrigera	Lycosidae	-/LEGO_20_21/LEGO_20_21	-	DQ019792	JN816548	JN817182
Pardosa atrata	Lycosidae	ZMUO.000040	Finland: Northern Ostrobothnia, Ostrobottnia ouluensis, Oulu, Ylikiiminki, Saerkilamminselkae (65.2367 N 26.2317 E)			MZ610793
Pardosa bellona	Lycosidae	PHP 70	-		JQ280352	JQ280362
Pardosa beringiana	Lycosidae	UAM:Ento:120744	USA: Alaska, Atigun Pass, Peak on W Side (68.145 N 149.481 W)			KU875753
Pardosa bifasciata	Lycosidae	UB-MD3346	Spain: Aragon, Huesca, Tella-Sin, O Furno (42.6068 N 0.1313 E)			MW998366
Pardosa blanda	Lycosidae	S6Par-blan15/ZFMK-TIS-2649	-/Switzerland: Valais, Saas Fee, Heidefriedhof (46.08 N 7.61 E)	AJ008029		KY269910
Pardosa brevivulva	Lycosidae	-/LEGO_20_22/LEGO_20_22	-/Korea/Korea	DQ019793	JN816549	JN817183
Pardosa bucklei	Lycosidae	08BBARAC-0571	Canada: Alberta, Waterton Lakes NP, Bellevue,South/east-facing alpine slope (49.121 N 113.95 W)			KM840776
Pardosa californica	Lycosidae	-/PHP 80/PHP 80	-	DQ019794	JQ280351	JQ280368
Pardosa caliraya	Lycosidae	-	Malaysia			KJ589104
Pardosa caucasica	Lycosidae	CCDB-10206-C09	USA: Georgia			KC130133
Pardosa coloradensis	Lycosidae	BIObus 2014	Canada			MF814827
Pardosa crassipalpis	Lycosidae	a38	Africa	DQ019790
Pardosa distincta	Lycosidae	BIOUG19066-F04	Canada			MF816560
Pardosa diuturna	Lycosidae	AR14-22-02	Canada			MG046959
Pardosa dorsalis	Lycosidae	08BBARAC-0572	Canada			KM838740
Pardosa dorsuncata	Lycosidae	BIOUG22394-D04	Canada			MF816631
Pardosa eiseni	Lycosidae	UUI0072	Finland			MZ631932
Pardosa falcata	Lycosidae	-	China		DQ006286
Pardosa falcifera	Lycosidae	PHP 19	Mexico		JQ280343	JQ280359
Pardosa ferruginea	Lycosidae	786309	Switzerland			KX039317
Pardosa foveolata	Lycosidae	a39	Africa	DQ019791
Pardosa fulvipes	Lycosidae	ZMUO.000167	Finland			MZ611233
Pardosa furcifera	Lycosidae	BIOUG25730-E10	Canada			MF808608
Pardosa fuscula	Lycosidae	BIOUG13540-D05	Canada			MF817018
Pardosa giebeli	Lycosidae	ZFMK-TIS-15925	Austria			KY269274
Pardosa glacialis	Lycosidae	BIOUG17171-D04	Canada			MG042686
Pardosa groenlandica	Lycosidae	45720_groenlandica_MT2	USA			JF791535
Pardosa hamifera	Lycosidae	PHP 76	Mexico		JQ280338	JQ280364
Pardosa hedini	Lycosidae	a43/LEGO_20_28/LEGO_20_28	-/Korea/Korea	DQ019795	JN816551	JN817185
Pardosa herbosa	Lycosidae	LEGO_20_30	Korea		JN816552	JN817186
Pardosa hortensis	Lycosidae	S11p-hor16/UB-MD2017	-/Spain	AJ008007		MW998385
Pardosa hyperborea	Lycosidae	BIOUG14427-G12/-/-	Canada/-/Czech			MG508983
Pardosa injucunda	Lycosidae	ZMB 50473	Africa			MW041616
Pardosa isago	Lycosidae	a44	-	DQ019796
Pardosa italica	Lycosidae	-/XJ3	-/China		DQ508225	DQ508213
Pardosa jambaruensis	Lycosidae	-/NN5	-/East Asia		DQ508228	DQ508216
Pardosa koponeni	Lycosidae	14n	East Asia			MW043886
Pardosa labradorensis	Lycosidae	BIOUG18206-F03	Canada			MF810160
Pardosa lapidicina	Lycosidae	BIOUG20588-D02	Canada			MF816876
Pardosa lapponica	Lycosidae	BIOUG03837-F11	Canada			MG514745
Pardosa lasciva	Lycosidae	ZMUO.002613	Finland			MZ625538
Pardosa laura	Lycosidae	a45/LEGO_20_24/PL2	-/-/china	DQ019797	JN816550	KY467121
Pardosa lugubris	Lycosidae	MACN-Ar 35516	Czech	MK524598
Pardosa lyrifera	Lycosidae	-	East Asia	DQ463222
Pardosa mackenziana	Lycosidae	08BBARAC-0093	Canada			MG508863
Pardosa maisa	Lycosidae	MZH12157	Finland			MZ611267
Pardosa metlakatla	Lycosidae	10-SKBC-0580	North America			JF887072
Pardosa milvina	Lycosidae	PRST 01	USA		JQ280350	JQ280356
Pardosa mionebulosa	Lycosidae	-/Hunnu-CO-18	-/China		DQ077681	MN202172
Pardosa mirzakhaniae	Lycosidae	S14	central Asia			MG677963
Pardosa mixta	Lycosidae	ZFMK-TIS-2654	Switzerland			KY270233
Pardosa modica	Lycosidae	BIOUG25616-E09	Canada			MG047053
Pardosa moesta	Lycosidae	BIOUG14147-E05	Canada			MF817191
Pardosa monticola	Lycosidae	ZFMK-TIS-19079	Germany			KY270400
Pardosa morosa	Lycosidae	ZFMK-TIS-16990	Austria			KY270099
Pardosa mulaiki	Lycosidae	BIOUG20715-G06	Canada			MF811695
Pardosa naevia	Lycosidae	ZMB 49092	North Africa			MT462244
Pardosa nigra	Lycosidae	S12P-nig18/ZFMK-TIS-19224	-/Switzerland	AJ008008		KY268311
Pardosa nigriceps	Lycosidae	477_SC_AB/UB-MD1451	-/Spain		JQ406631	MW998421
Pardosa ontariensis	Lycosidae	10-SKBC-0547	Canada			JF887054
Pardosa oreophila	Lycosidae	S13P-oreo19/ZFMK-TIS-4944	-/Austria	AJ008009		KY270264
Pardosa ourayensis	Lycosidae	45617_ourayensis_CO1	USA			JF791473
Pardosa paludicola	Lycosidae	S14P-palud20/ZMUO.000163	-/Finland	AJ008010		MZ611235
Pardosa palustris	Lycosidae	a47/ZSM_B_ARACH_717	-/Germany	DQ019799		KX536899
Pardosa paratesquorum	Lycosidae	PparM2	-			MZ473008
Pardosa plumipes	Lycosidae	-	China/Finland		DQ018285	MZ610057
Pardosa podhorskii	Lycosidae	BIOUG00629-H01	Canada			KF368642
Pardosa pontica	Lycosidae	S21	Iran			MG677956
Pardosa prativaga	Lycosidae	Pprat	Denmark	KY190235	KY190251	KY190313
Pardosa proxima	Lycosidae	UB-MD1452	Spain			MW998444
Pardosa pseudoannulata	Lycosidae	CAS 9019275/-/Fuzhou-Baizhong-2	Myanmar/-/China	MK524599	DQ077678	SPDAR1376-16
Pardosa pullata	Lycosidae	S17P-pul23/MZH45971	-/Finland	AJ008014		MZ608128
Pardosa pusiola	Lycosidae	Fuzhou-Minqing-3	China			MF467633
Pardosa rainieriana	Lycosidae	BIOUG14296-D01	Canada			KP653089
Pardosa riparia	Lycosidae	S7Par-rip24/ZFMK-TIS-2677	-/Switzerland	AJ008031		KY268914
Pardosa saltans	Lycosidae	ZFMK-TIS-22349	Germany			KY270216
Pardosa saturatior	Lycosidae	S16Par-sat25/Parsat_RM2	central Europe/-	AJ008013		JQ746511
Pardosa saxatilis	Lycosidae	BIOUG00886-E02	Canada			KP652541
Pardosa schenkeli	Lycosidae	AKO_001652	Finland			MZ627827
Pardosa shyamae	Lycosidae	-	China		DQ077685
Pardosa sierra	Lycosidae	PHP 24	Mexico		JQ280346	JQ280371
Pardosa sinistra	Lycosidae	BIOUG07163-D05	Canada			KP656161
Pardosa sodalis	Lycosidae	BIOUG07169-E08	Canada			KP657189
Pardosa sphagnicola	Lycosidae	ZMUO.000045	Finland			MZ611341
Pardosa sternalis	Lycosidae	BIOUG22070-B09	Canada			MG046118
Pardosa steva	Lycosidae	CAECIBG 1611	Mexico			FJ546471
Pardosa sumatrana	Lycosidae	-	Malaysia		DQ077684	KJ589105
Pardosa sura	Lycosidae	CAECIBG 1616	Mexico		JQ280349	JQ280358
Pardosa sutherlandi	Lycosidae	NIBGE SPD-00791	Pakistan			MK154547
Pardosa taczanowskii	Lycosidae	PchiM3	China			MZ473022
Pardosa takahashii	Lycosidae	-	Taiwan	AF145032	AF145266
Pardosa tatarica	Lycosidae	GAUNZM-P44	Turkey			KX388749
Pardosa tesquorum	Lycosidae	BIOUG01974-A08	Canada			KP652395
Pardosa torrentum	Lycosidae	GBOL08323	Germany			KX537043
Pardosa uintana	Lycosidae	BIOUG<CAN>:09-PROBE-08107	Canada			GU679901
Pardosa uncifera	Lycosidae	-	China		DQ077675
Pardosa vadosa	Lycosidae	CAECIBG 1613	USA			FJ546473
Pardosa valens	Lycosidae	CAECIBG 1615	USA			FJ546475
Pardosa vancouveri	Lycosidae	10-SKBC-0565	Canada			JF887068
Pardosa wagleri	Lycosidae	-/-/ZFMK-TIS-4962	Austria	AY560728		KY269626
Pardosa wyuta	Lycosidae	10-SKBC-0566	Canada			JN310303
Pardosa xerampelina	Lycosidae	BIOUG14147-D10	Canada			MF816437
Pardosa yadongensis	Lycosidae	PyadM3	China			MZ473017
Pavocosa gallopavo	Lycosidae	a48/-	-	DQ019800		SPDAR365-14
Pirata alachuus	Lycosidae	BIOUG25682-G06	Canada: Ontario, Point Pelee National Park, Woodland Trail (41.964 N 82.529 W)			MF813168
Pirata bryantae	Lycosidae	BIOUG09674-B09	Canada: Saskatchewan, Prince Albert NP, Boundary Bog Trail (53.905 N 106.025 W)			KM837262
Pirata montanus	Lycosidae	BIOUG16546-B11	Canada: Nova Scotia, Kejimkujik National Park, Channel Lake Wilderness Trail, S of Big Dam Lake (44.4426 N 65.265 W)			MF816766
Pirata piraticus	Lycosidae	MACN-Ar 35321	Czech Republic	MK524600		SPDAR1282-15
Pirata piratoides	Lycosidae	a51	-	DQ019803
Pirata piscatorius	Lycosidae	MZH10091	Finland: Ostrobottnia ultima, Simo, Simoskanaapa (65.879 N 25.238 E)			MZ611271
Pirata praedo	Lycosidae	BIOUG15181-E06	Canada: Nova Scotia, Kejimkujik National Park, Channel Lake Wilderness Trail, N of Big Dam Lake (44.457 N 65.274 W)			MF817186
Pirata sedentarius	Lycosidae	BIOUG22331-H04	Canada: Saskatchewan, Grassland National Park, West Block, Frenchman River, by Larson Interpretive Site (49.154 N 107.497 W)			MF811627
Pirata subpiraticus	Lycosidae	-/LEGO_20_32/LEGO_20_32	-	DQ019804	JN816553	JN817187
Piratula canadensis	Lycosidae	SD0406SG203	Canada: Manitoba, Churchill, 23 km E Churchill, Malcolm Ramsay Lake, road, Sedge community dominated by Carex aquatilus (58.73 N 93.80 W)			KF368671
Piratula cantralli	Lycosidae	BIOUG00613-G03	Canada: Ontario, Parry Sound distr., Archipelago, N shore of Black Oak Lk, Mixed boreal forest on granite (45.56 N 80.231 W)			KP656106
Piratula hurkai	Lycosidae	N138-3f	-			ON042225
Piratula hygrophila	Lycosidae	a49/ZMUO.000288	-/Finland: Northern Ostrobothnia, Ostrobottnia ouluensis, Oulu, Lylyjaervi, Jaervensuo (64.983 N 25.672 E)	DQ019801		MZ611149
Piratula insularis	Lycosidae	BIOUG25182-G01	Canada: Ontario, Point Pelee National Park, Woodland Trail (41.9641 N 82.529 W)			MF816969
Piratula knorri	Lycosidae	S19Pir-knor27/GBOL08299	-/Germany: Bavaria, SW Wiedmoos, 3 km S Bad Toelz (47.727 N 11.566 E)	AJ008019		KX536963
Piratula latitans	Lycosidae	-	-			MT607877
Piratula procurva	Lycosidae	LEGO_20_37	-		JN816555	JN817189
Piratula tanakai	Lycosidae	LEGO_20_38	-		JN816556	JN817190
Piratula uliginosa	Lycosidae	a50/ZFMK-TIS-2528581	-/Germany: Lower Saxony, Lower Saxony,Suederleda	DQ019802		KY268539
Piratula yaginumai	Lycosidae	LEGO_20_33	-		JN816554	JN817188
Rabidosa punctulata	Lycosidae	a54/-	-	DQ019806		DQ151817
Rabidosa rabida	Lycosidae	-	-	DQ019807		SPDAR1404-16
Schizocosa aulonia	Lycosidae	-/Fuzhou-Nantong-15/-	-		AF223231
Schizocosa avida	Lycosidae	-/BIOUG23203-G12	-/Canada: Ontario, Cambridge, rare Charitable Research Reserve, Site 3 - Grassy Wetland (43.3908 N 80.3747 W)		AF223235	MG046485
Schizocosa bilineata	Lycosidae	-/BIOUG00618-E07	-/Canada: Ontario, Point Pelee NP, 15km SE of Leamington, Dried up Wet Forest, Soft dark mud and leaf litter, Woodland Trail (41.93 N 82.51 W)		AF223238	KM840810
Schizocosa crassipalpata	Lycosidae	BIOUG20131-H07	Canada: Ontario, Rouge National Urban Park, North of Twyn Rivers Drive (43.811 N 79.162 W)			MF809587
Schizocosa crassipes	Lycosidae	-	-		AF223243	JX870628
Schizocosa duplex	Lycosidae	-	-			JX870629
Schizocosa floridana	Lycosidae	-	-		AF223241	JX870630
Schizocosa humilis	Lycosidae	BIOUG20032-G09	Canada: New Brunswick, Kouchibouguac National Park, Bog Trail (46.8125 N 64.951 W)			MF815098
Schizocosa incerta	Lycosidae	-	-		AF223240
Schizocosa malitiosa	Lycosidae	-	-			KY190307
Schizocosa maxima	Lycosidae	-	-		AF223228	EF112513
Schizocosa mccooki	Lycosidae	-/BIOUG01974-A09	-/Canada: British Columbia, Canada, British Columbia, slope to north, Rocky slope with Pseudotsuga, Antennaria, Artemesia, Populus. Coverd in flowers. (50.148 N 115.917 W)		AF223230	KP656284
Schizocosa minnesotensis	Lycosidae	08BBARAC-0213	Canada: Saskatchewan, Grasslands NP, East Block badlands (49.071 N 106.531 W)			KM838085
Schizocosa ocreata	Lycosidae	FMNH	USA: Indiana, Miller Beach	KY015465	KY015946	KY017784
Schizocosa retrorsa	Lycosidae	-/BIOUG00618-G04	-/Canada: Ontario, Point Pelee NP, 15km SE of Leamington, DeLaurier Homestead and Trail, Point Pelee Historic Site (41.949 N 82.521 W)		AF223229	KM833775
Schizocosa rovneri	Lycosidae	-/Fuzhou-Yuanxi-9	-		AF223239
Schizocosa saltatrix	Lycosidae	BIOUG00618-C10	Canada: Ontario, Point Pelee NP, 15km SE of Leamington, Cactus Patch Meadow off Bike Trail on Route to Visitors Centre (41.934 N 82.514 W)			KM837126
Schizocosa stridulans	Lycosidae	-/s4	-		AF223237	EF112520
Schizocosa uetzi	Lycosidae	u4	-			EF112525
Sosippus placidus	Lycosidae	a56/-	-	DQ019808		DQ151823
Tasmanicosa godeffroyi	Lycosidae	a57/-	-	DQ019809		DQ295872
Tasmanicosa leuckartii	Lycosidae	a58	-	DQ019810
Tetralycosa oraria	Lycosidae	-	-	DQ019811
Tigrosa aspersa	Lycosidae	BIOUG25726-H03	Canada: Ontario, Eels Lake (44.888 N 78.127 W)			MG049011
Tigrosa helluo	Lycosidae	BIOUG00889-D07	Canada: Ontario, Toronto-Zoo, Rouge river (43.815 N 79.183 W)			KP653027
Trabea cazorla	Lycosidae	UB-MD3505	Spain: Andalusia, Granada, Canar, Soportujar (36.9615 N 3.4188 W)			MW998849
Trabea purcelli	Lycosidae	-	-			MW380697
Trabeops aurantiacus	Lycosidae	BIOUG20597-G03	Canada			MG043791
Trebacosa marxi	Lycosidae	BIOUG19497-D12	Canada: Nova Scotia, Kejimkujik National Park, Eel Weir Road（44.348 N 65.189 W）			MF812452
Trochosa robusta	Lycosidae	UB-MD2969	Spain: Castilla-La Mancha, Ciudad Real, Alcoba, Valle Brezoso (39.3566 N 4.3591 W)			MW998860
Trochosa ruricola	Lycosidae	a62/2008-CDD-011-01	-/Canada	DQ019814		KP647422
Trochosa spinipalpis	Lycosidae	S18Tro-spin29/ZMUO.000127	-/Finland: Northern Ostrobothnia, Ostrobottnia ouluensis, Haukipudas, Hiidenvaara (65.234 N 25.838 E)	AJ008016		MZ610948
Trochosa terricola	Lycosidae	-	-	DQ019813		SPDAR1277-15
Venatrix konei	Lycosidae	-	-	DQ019820
Venatrix pictiventris	Lycosidae	-	Australia: Queens Domain (45.87 S 147.32 E)	AF380494
Wadicosa daliensis	Lycosidae	-	-		DQ077674
Wadicosa fidelis	Lycosidae	-/Wadi5/-	-/China/-	KP100666	KY467266	KP100666
Xerolycosa miniata	Lycosidae	S20Xer-min31/AKO_001187	-/Finland: Regio aboensis, Parainen, Knapuloen (60.13 N 22.182 E)	AJ008020		MZ626401
Xerolycosa nemoralis	Lycosidae	-	-	DQ019821		SPDAR1291-15
Pisaura ancora	Pisauridae	Pis5/PAN2	China/China		KY467259	KY467112
Pisaura lama	Pisauridae	-/Pisa5/PLA1	Japan: Tokyo, Kanagawa/China/China	KY190239	KY467261	KY467113
Pisaura mirabilis	Pisauridae	-/UB-MD2856	Denmark: Aarhus, Mols Bjerge/Spain: Castilla-La Mancha, Ciudad Real,Alcoba, La Quesera		KY190252	MW998533
