# Supplementary material for: The revision and phylogenetic position of Hippasa bifasciata Buchar, 1997 (Araneae, Lycosidae)
Source: Biodivers Data J. 2025 Aug 21;13:e166495. doi: 10.3897/BDJ.13.e166495 (PMC12395185; doi:10.3897/BDJ.13.e166495)
Supplement: Supplementary material 2 — The concatenated COI, 12S rRNA and 16S rRNA dataset of 329 Lycosidae species [file bdj-13-e166495-s002.fas]

>Abaycosa_nanica
gctataagagtattaattcgaatggaattaggtcattctgggagtttattaggagatgatcatttgtataatgtgatggtgactgctcatgcttttgtaatgattttttttatggtaataccaattcttattggtggatttggtaattgattggttcctttgatgttaggtgctcctgatatatcttttcctcggataaataatctttctttttgattgttacctccttctttgtttttattatttatatcttcaatagttgaaataggggttggagcagggtgaactgtatatcctcctttggcttctagagtaggtcatatagggagatcgatggattttgctattttttctcttcatttggctggggcgtcttctattataggggctgttaattttatttctactattattaatatgcgattggttggagtttctatggaaaaggttcctttatttgtttgatcggttttaattactgctgttttattattgctttctttaccggttttagcgggtgctattactatattgttaactgatcgtaattttaatacttctttttttgaccctgctgggggaggggatcctattttatttcaaca-------------------------------------------------------------------------------------------------------------------------------------------------------------------------------------------------------------------------------------------------------------------------------------------------------------------------------------------------------------------------------------------------------------------------ttcaaatggcggcatttcatcttattagaggaacctgtttattaatcgacaatccacgataatttttacttatataccgctgtctaaagatttaatttcccttctctcatttaaaaagataagtcaaggtgtagttaaaatttcagtatattatgggttactatatttccaaaaacaaattttaaaataggatttata
>Abaycosa_paraguensis
gctataagagttttgattcggatggaattaggtcattctgggagtttattaggagatgatcatttgtataatgtgatggttactgctcatgcttttgtgatgattttttttatagtaataccaattcttattggtgggtttggtaattgantggttccgttgatgttaggtgctcctgatatatcttttcctcgtataaataatctttctttttgattgttacctccttctttgtttttattatttatatcttcaatagttgaaataggggttggagcagggtgaactgtataccctcctttagcttctagagtaggtcacatagggagatcgatggattttgctattttttctcttcatttggctggggcgtcttctattataggagctgttaattttatttctactattattaacatgcgattagttggggtttctatggaaaaagttcctttatttgtttgatcggttttaattactgctattttattgttactttctttaccggttttagcgggtgctattactatattgttaactgatcgtaattttaatacttctttttttgatcctgctgggggaggagatcctattttatttcaaca-------------------------------------------------------------------------------------------------------------------------------------------------------------------------------------------------------------------------------------------------------------------------------------------------------------------------------------------------------------------------------------------------------------------------------------------------------------------------------------------------------------------------------------------------------------------------------------------------------------------------------
>Acantholycosa_lignaria
gctataagagtattaattcgaatagaattaggaaatcctgggagattattaggtgatgatcatttatataatgttatagttactgctcatgcttttgtgatgattttttttatagtaataccaattcttattggagggtttggaaattgattgattcctttaatattaggagctccggatatatcatttcctcgaataaataatctttctttttgattattacctccatctttgtttttgttatctatgtcttctatggtggaaataggagttggtgctggatgaactgtttatcctcctttagcatcaacagttggtcatataggaaattctatggattttgctattttttctcttcatttagctggggcttcttctattataggagctgtaaattttatttctactattattaatatacgaatattaggaatatctatggaaaaggttcctctttttgtttggtcagttttaattacagcagtattattattactttctttacctgttttagcgggtgctattactatattattaacggatcgaaattttaatacttctttttttgaccctgctggtgggggtgatcctattttatttcaaca-------------------------------------------------------------------------------------------------------------------------------------------------------------------------------------------------------------------------------------------------------------------------------------------------------------------------------------------------------------------------------------------------------------------------------------------------------------------------------------------------------------------------------------------------------------------------------------------------------------------------------
>Acantholycosa_solituda
gctataagagtattaattcgaatagaattaggaaatcctggaaaattattaggtgacgatcatttatataatgttatagttactgctcatgcttttgtaatgattttttttatagtaataccaattcttattggagggtttggaaattgattaattcctttaatattaggagctccagatatatcatttcctcgaataaataatctttctttttgattattacctccttctttgtttttattatctatatcttctatggtagaaataggagttggtgctgggtgaactgtttatcctcctttagcatcaacagttggtcatataggaaattctatagattttgctattttttctcttcatttagctggggcttcttctattataggagctgtaaattttatttctactattattaatatacgaatattaggaatatctatagaaaaggttcctctttttgtttgatcagttttaattacagcagtattattattactttctttacctgttttagcaggtgctattactatattattaacagatcgaaattttaatacttctttttttgatcctgctggtggaggagatcctattttatttcagca-------------------------------------------------------------------------------------------------------------------------------------------------------------------------------------------------------------------------------------------------------------------------------------------------------------------------------------------------------------------------------------------------------------------------------------------------------------------------------------------------------------------------------------------------------------------------------------------------------------------------------
>Agalenocosa_pirity
gctataagagttttaattcgaatggaattagggcatcctggtagattattaggtgatgatcatttatataatgtagtggttacagctcacgcttttgttatgattttttttatagtaatacctattttaattggtggttttggaaattgattaattcctttaatattaggagctcctgatatatcttttcctcgtataaataatttatctttttgattattacctccttctttatttttattattaatatcttctatagttgaaataggagtaggagctggatgaacagtatatcctcctttagcttctagtgtagggcatataggaagatctatggattttgctattttttctttacatttagcaggggcatcatctattataggagctgtaaattttatttctacaattattaatatacgattattgggaatatctatagagaaaattcctttgtttgtttgatcagtatttattactgctattttattattgttatctttacctgttttagcgggtgctattactatattattgactgatcgaaattttaatacttctttttttgacccagctggtggtggtgatcctattttatttcaaca-------------------------------------------------------------------------------------------------------------------------------------------------------------------------------------------------------------------------------------------------------------------------------------------------------------------------------------------------------------------------------------------------------------------------ttcaaatggcggcatttcatctaactagaggaatctataacttaatcgacaacccacgtttcattttacttatataccgccatctaacgaactaatcttattactctaaaataagataataggtcaaggtgtaatccacataaaagcagaaaatggattacattttttaaaatattaaaatatgaaaaaggatttaat
>Aglaoctenus_lagotis
gctataagtgtattaattcgaatagaacttggacatagaggaagatttttaggtgatgatcatttatataatgttatagtgactgctcatgcttttgtaataattttttttatagtaatacctattttaattggtggttttggaaattgattagttccgttaatattaggagcacctgatatatcatttccgcgaataaataatctttctttttggttattacctccttcattatttttattgtttatatcatctatagtggaaataggagttggagcagggtgaacagtttatcctccattagcttctttagtaggacatataggaagatctatagattttgctattttttctttacatttagcaggggcttcttctattataggtgctgtaaattttatttctactattattaatatacgattagtaggaatgtctatagaaaaggtatctttatttgtttggtcagttttaattactgctgttttattactcttatcattacctgtattagcaggtgcaattactatattattaactgatcgaaattttaatacttctttttttgatccagctggaggtggggatcctattttatttcaacaatagccgcttatgtgctaaggtagcataataatttgtcttttaattaaagactagaacaaaagatatttcatctaaatttttttcttaaattattattttaaaattatcttaagtgtaaaaagacacttataaaaatgaaagacgataagaccctattgaacttaactttagtttaactggggaagttaattaattaaaattttattcagataaaattagacctaatataattcattacttaatcaagttaccatagggataacagcgtaataaatttttaaagatctcatttaaaaaaaagattgcgacctcgatgttgaattaattacctaaacgcaatagttattaaagtaagtctgttcgacttttaaaaaattacatgatttgagttcagaccggtgtaaaccattatattgacggcatttcattttactagaggaacctgttttataatcgacaatccacgataaatttcacttatataccgccgtctaaagaattaatttttttattcttataaaaaaagttaggtcaaggtgtagtttacataaaagaaaa-aatgggttacatt-ataatagaatattattttaaaataggattta--
>Allocosa_alticeps
gctataagagtattgattcgtatagaattaggtcattctggaagtttacttggggatgatcatttatataatgttgtggtcactgctcatgcttttgttatgattttttttatagttatacctattcttattggaggttttggaaattgattagtgcctttgatattaggtgctcctgatatatcttttcctcgtataaataatctttctttttgattgttacctccttctttatttttattatttatatcttctatagttgaaataggtgttggagcaggatgaactgtttatcctccattagcttctagagttggtcatataggaagatctatagattttgctattttttctcttcatttggctggggcttcttctattataggtgctgtgaatttcattactactatttttaatatacggttagttggggtttctatagagaaagtacctttgtttgtttggtcggttttaattactgctgttttattgttgctttctttaccggttttagctggagctattactatattgttaactgatcgtaattttaatacttctttttttgatccggcaggaggaggagatcctattttatttcaaca-------------------------------------------------------------------------------------------------------------------------------------------------------------------------------------------------------------------------------------------------------------------------------------------------------------------------------------------------------------------------------------------------------------------------------------------------------------------------------------------------------------------------------------------------------------------------------------------------------------------------------
>Allocosa_brasiliensis
------------------------------------------------------------------------------------------------------------------------------------------------------------------------------------------------------------------------------------------------ttgtttatatcttctatagttgaaataggtgttggagcaggatgaactgtttatcctccattggcttctagagttggtcatatagggagatctatagattttgctattttttctcttcatttagctggagcttcttctattataggtgctgtaaattttatttctactatttttaatatacgattagttggagtttctatagagaaagtgcctttatttgtttggtcagttttaattactgctgttttattattactttctttaccagttttagctggggctattactatattgttaactgatcgtaattttaatacttctttttttgatccggctggggggggagatcctattttatttcaacaatagccgcaatagtgctaaggtagcataataatttgtcttttaattaaagactagaacaaaagacttaacatcttaataaatattttaaattaataaatccaaattttcttaaatgtaaaaagacatttataaaaaaaaaagacgataagaccctatcgaacttaactgaagttaaactggggcagttaattaattattatttttttcaaattaaaatagacctaatattattaacaacataattaagttaccgtagggataacagcgtaataaaattttaaagatcttattgaaaatttaacttacgacctcgatgttgatttaataaccttaacgcaatagtaaactaaggaagtctgttcgacttttaaaaaattacatgatttgagttcagaccggtgtaaaccatttaaatggcggcattttatcttattagaggaacctgtttattaatcgacaatacacgttaattttcacttatataccgctgtctaaagaattaatctttttattcaaaactaaaaagataagtcaaggtgtagtttaaattctagtatattatgggttacaatatttcctaaaataaattttgaaataggatttata
>Allocosa_funerea
gctataagagtattaattcgaatggaattaggacattctggaagtttatttggagatgatcatttatataatgtgatagttactgctcatgcgtttgttatgattttttttatggtaatacctattcttattggaggttttggaaattggttagtgcctttaatgttaggtgctcctgatatatcttttcctcggataaataatctttctttttgattattacctccttctttatttttgttgtttatatcttctatagtggagatgggtgttggtgcgggatgaactgtttatcctcctttggcttctagagtgggacacataggtagatctatggattttgctattttctctcttcatttagctggtgcctcttctattataggggctgtgaattttatttctaccattattaatatacgattagtaggagtttctatggagaaggttcctttatttgtttgatcagtattgattactgctgttttgttattgctttctttaccagttttggctggagctattactatattgttgactgatcgtaattttaatacttctttttttgatcctgctggggggggag--------------------------------------------------------------------------------------------------------------------------------------------------------------------------------------------------------------------------------------------------------------------------------------------------------------------------------------------------------------------------------------------------------------------------------------------------------------------------------------------------------------------------------------------------------------------------------------------------------------------------------------------------
>Allocosa_marindia
gctataagagtattaattcgaatagaattaggacattctggaagtttacttggagacgatcatttatataatgttatagttactgctcatgcttttgttataattttctttatagttatacctattcttattgggggttttggaaattgattagtgcctttaatactaggtgctcctgatatatcttttcctcgtataaataatctttccttttgattattacctccttctttatttttattgtttatatcttctatggttgaaatgggtgttggagcaggatgaactgtttatcctccattggcttctagagttggtcatataggaagatctatagattttgctattttttctcttcatttagctggagcttcttctattataggtgctgtaaattttatttctactatttttaatatacgattagttggagtttctatagagaaagtgcctttatttgtttgatcagttttaattactgctgttttattgttactttctttaccagtattagctggggctattactatattgttaactgatcgtaattttaatacttctttttttgatccggctggtgggggggatcctattttatttcaaca-------------------------------------------------------------------------------------------------------------------------------------------------------------------------------------------------------------------------------------------------------------------------------------------------------------------------------------------------------------------------------------------------------------------------------------------------------------------------------------------------------------------------------------------------------------------------------------------------------------------------------
>Allocosa_senex
gctataagagtattaattcgaatagaattaggacattctggaagtttacttggagatgatcatttgtataatgttatagttactgctcatgcttttgttataattttttttatagttatacctattcttattgggggttttggaaattgattggtgcctttaatattaggtgctcctgatatatcttttcctcgtataaataatctttccttttgattattacctccttctttatttttattgtttatatcttctatagttgaaataggtgttggagcaggatgaactgtttatcctccattggcttctagagttggtcatatagggagatctatagattttgctattttttctcttcatttagctggagcttcttctattataggtgctgtaaattttatttctactatttttaatatacgattagttggagtttctatagagaaagtgcctttatttgtttggtcagttttaattactgctgttttattattactttctttaccagttttagctggggctattactatattgttaactgatcgtaattttaatacttctttttttgatccggctggggggggagatcctattttatttcaaca-------------------------------------------------------------------------------------------------------------------------------------------------------------------------------------------------------------------------------------------------------------------------------------------------------------------------------------------------------------------------------------------------------------------------tttaaatggcggcattttatcttattagaggaacctgtttattaatcgacaatacacgttaattttcacttatataccgctgtctaaagaattaatctttttattcaaaactaaaaagataagtcaaggtgtagtttaaattctagtatattatgggttacaatatttcctaaaataaattttgaaataggatttata
>Alopecosa_aculeata
gctatatcagtattgattcgaatagaattaggtaatcctggaagtttattaggagatgatcatttatataatgtaatagttactgctcatgcttttgtaatgattttttttatagtaataccaattcttattggtgggtttggtaattgattagttcctttaatattaggggctcctgatatatcatttcctcgaataaataatctttctttttgattgttacctccttctttatttttattatgtatatcttctatggttgaaataggagtaggagctggttgaactgtttatcctcctttagcatcaagaataggtcatacgggaagttctatagattttgctattttttctcttcatttagctggagcttcttctattataggagcagtaaattttatttctactattattaatatacgaatactgggtatatctatagagaaagttcctttatttgtttgatcagttttaattacagctgttttattattactttctttacctgtgttagcaggtgctattactatattattaactgatcgaaattttaatacttctttttttgatccagcgggtggaggagatcctattttatttcaaca-------------------------------------------------------------------------------------------------------------------------------------------------------------------------------------------------------------------------------------------------------------------------------------------------------------------------------------------------------------------------------------------------------------------------------------------------------------------------------------------------------------------------------------------------------------------------------------------------------------------------------
>Alopecosa_albostriata
gctatatcagtattaattcgaatggaattgggtaatcctgggagtttattaggagatgatcatttatataatgttatagttactgctcatgcttttgttataattttttttatagttataccaattcttattggaggtttcggtaattgattagttcctttaatattaggggctcctgatatgtcttttcctcgtataaataatctttctttttgattattacctccttctttatttttattatgtatatcttctatagtggaaataggagtaggagctggttggactgtatatcctcctttagcatcaagagtgggtcatataggaagttctatagattttgctattttttctcttcatttagctggtgcttcttctattataggtgcagtaaattttatttctactattattaatatacgaatggttggaatatcaatagagaaagttcctttatttgtttgatcagttttaattacagccgttttattattactttctttacctgttttagcaggtgctattactatattattaacagatcgaaattttaatacttctttttttgatccagcgggtggaggagatcctattttatttcaaca-------------------------------------------------------------------------------------------------------------------------------------------------------------------------------------------------------------------------------------------------------------------------------------------------------------------------------------------------------------------------------------------------------------------------ttataatggcggcatttcatcttattagaggaacctgttttttaatcgataatccacgttaattttcacttatataccgccatctaaaaaactaattctaatattttaaactaaaaagttaggtcaaggtgtaatctacattaaagtaaataatgggttacattccttattaaaatattcttcgaaaaaggatttaaa
>Alopecosa_exasperans
gctatatcagtattaattcgaatggaattagggaatcctggaagtttgttaggagatgatcatttatataatgttatagttactgctcatgcttttgttataattttttttatagttataccaattcttattggaggttttggtaattgattagttcctttaatattaggagctcctgatatgtcttttcctcgtataaataatctttctttttgattattacctccttctttatttttattatgtatatcttctatggtggaaataggagtaggagctggttgaactgtctatcctcctttatcatcaagagtgggtcatataggaagatctatagattttgctattttttctcttcatttagctggggcttcttctattataggtgcagtaaattttatttctactattattaatatacgaatggttggaatatcaatagaaaaagttcctttatttgtttgatcagttttaattacagctgttttattattactttctttacctgttttagcaggtgctattactatactattaacagatcgaaattttaatacttcgttttttgatcccgcgggtggaggggatcctattttatttcaaca-------------------------------------------------------------------------------------------------------------------------------------------------------------------------------------------------------------------------------------------------------------------------------------------------------------------------------------------------------------------------------------------------------------------------------------------------------------------------------------------------------------------------------------------------------------------------------------------------------------------------------
>Alopecosa_fabrilis
gctatatcagtattaattcgaatggaattaggtaatcctggaagtttattgggagatgatcatttatataatgttatagttactgctcatgcttttgtgataattttttttatggttataccaattcttattggtgggtttggtaattgattaattcctttaatattaggggctcctgatatatcatttcctcgaatgaataatctttctttctggttattacctccttctttgtttttgttatgtatatcttctatagtagagatgggagtaggagctggttgaactgtttatccacctttggcatcaagagtagggcatagaggaagttctatagattttgctattttttctcttcatttagctggggcttcttctattatgggtgcggtaaattttatttctactattattaatatacgtatattaggaatatcaatggaaaaggttcctttatttgtttgatcagttttaattacagctgttttgttattactttctttacctgtattagca------------------------------------------------------------------------------------------------------------------------------------------------------------------------------------------------------------------------------------------------------------------------------------------------------------------------------------------------------------------------------------------------------------------------------------------------------------------------------------------------------------------------------------------------------------------------------------------------------------------------------------------------------------------------------------------------------------------------
>Alopecosa_farinosa
gctatatcagtgttgattcgaatagaattaggtaatcctggaagtttattaggagatgatcatttatataatgttatagttactgctcatgcttttgtaatgattttttttatagtaataccaattcttattggtgggtttggaaattgattggttcctttaatattaggggctcctgatatatcttttcctcgaataaataatctttctttttggttattacctccttctttatttttattgtgtatatcttctatagtagagataggggtaggggctggttgaactgtttatcctcctttagcatcaagaataggtcatactggaagttctatggattttgctattttttctcttcatttagctggggcttcatctattataggtgcagtaaattttatttctactattattaatatacgaatattaggaatgtcaatagaaaaggttcctttatttgtttgatcagttttaattacagctgttttattattgctttctttgcctgttttagctggtgctattactatattattaactgatcgaaattttaatacttcttttt-----------------------------------------------------------------------------------------------------------------------------------------------------------------------------------------------------------------------------------------------------------------------------------------------------------------------------------------------------------------------------------------------------------------------------------------------------------------------------------------------------------------------------------------------------------------------------------------------------------------------------------------------------------------------
>Alopecosa_hirtipes
gctatatcagtattaattcggatggaattaggtaatcctggaagtttattaggagatgatcatttatataatgttatagttactgctcatgcttttgttataattttttttatagttataccaattcttattggtggttttggtaattgattagttcctttaatattaggagctcctgatatgtcttttcctcgtataaataatctttctttttgattattacctccttctttatttttattatgtatatcttctatagttgaaataggagtaggggctggttgaactgtgtatccacctttatcatcaagagtgggacatataggaagttctatagattttgctattttctctcttcatttagctggggcttcttctattataggtgcggttaattttatttctacaattattaatatacggatggttggaatatcaatagagaaagttcctttatttgtttggtcagttttaattacagctgttttattattactttctttgcctgttctagcaggtgctattactatattattaaccgatcgaaattttaatacttctttttttgatccagcaggtggaggagatcctattttatttcaaca-------------------------------------------------------------------------------------------------------------------------------------------------------------------------------------------------------------------------------------------------------------------------------------------------------------------------------------------------------------------------------------------------------------------------------------------------------------------------------------------------------------------------------------------------------------------------------------------------------------------------------
>Alopecosa_inquilina
gctatatcggtattaattcgaatagaattaggtaatcctggaagtttattaggagatgatcatttatataatgttatagttactgctcatgctttcgttataattttttttatagttataccaattcttattggtggatttggtaattgattagttcctttaatattaggagctcctgatatatcttttcctcgaataaataatctttctttttgattattacctccttccttgtttttattatgtatatcttctatagtggagataggagtgggagctggttgaactgtttatccacctttagcgtcaagagttggacatatagggagttctatggattttgctattttttctcttcatttggctggggcttcttctattataggggcggtaaattttatttctactattattaatatacgaatattaggaatatctatggaaaaggttcctttatttgtttgatcagttttaattacagctgttttattattactttctttacctgtattagcaggtgctattactatattattaacggatcgaaat---------------------------------------------------------------------------------------------------------------------------------------------------------------------------------------------------------------------------------------------------------------------------------------------------------------------------------------------------------------------------------------------------------------------------------------------------------------------------------------------------------------------gttttttaatcgacaatccacgttaattttcacttatataccgccatct-aaaaattaattctgatatttttaattaaaaagttaggtcaaggtgtaatctacattaaagtaaataatgggttacattttttacaaaagcattttttgaaaaaggatttaaa
>Alopecosa_koponeni
gctatatcagtattaattcggatggaattaggtaatcctggaagtttattaggagatgatcatttatataatgttatagttactgctcatgcttttgttataattttttttatagttataccaattcttattggtggttttggtaattgattagttcctttaatgttaggggctcctgatatatcttttcctcgtataaataatctttctttttgattattacccccttctttatttttattatgtatatcttctatagttgaaataggagtaggggctggttgaactgtttatcctcctttagcatcaagagtgggacatataggaagttctatagattttgctattttctctcttcatttagctggagcttcttctattataggtgcggtgaattttatttctacaattattaatatacggatggttggaatatcaatagagaaagttcctttatttgtttggtcagttttaattacagctgttttattattactttctttacctgttctagcaggtgctattactatattattaacagatcgaaactttaatacttcttttt-----------------------------------------------------------------------------------------------------------------------------------------------------------------------------------------------------------------------------------------------------------------------------------------------------------------------------------------------------------------------------------------------------------------------------------------------------------------------------------------------------------------------------------------------------------------------------------------------------------------------------------------------------------------------
>Alopecosa_kulczynski
gctatatcggtattaattcgtatagaattaggtaatcctggaagtttattaggagatgatcatttatataatgttatagttactgctcatgcttttgttataattttttttatagttataccaattcttattggtggttttggtaattggttagttcctttaatgttaggggctcctgatatatcttttcctcgtataaataatctttctttttgattattacctccttctttatttttattatgtatatcttctatagttgaaataggagtgggagctggttgaactgtatacccgcctttagcatcaagagtaggacatataggaagttctatagattttgctattttttctcttcatttagctggtgcttcttctattataggtgcggtgaattttatttctacaattattaatatacgtatgattgggatatcaatggaaaaagttcctttatttgtctggtcagttttaattacagctgttttgttattactttctttacctgttctagcaggtgctattactatattattaacagatcgtaattttaatacttctttttttgatccagcaggtggaggggatcctattttatttcaaca-------------------------------------------------------------------------------------------------------------------------------------------------------------------------------------------------------------------------------------------------------------------------------------------------------------------------------------------------------------------------------------------------------------------------------------------------------------------------------------------------------------------------------------------------------------------------------------------------------------------------------
>Alopecosa_kuntzi
gcaatgtcagtgttaattcgaatagaattaggtaattctgggagtttattaggagatgatcatttatataatgttatagttactgctcatgcttttgtgataattttttttatagttatgccaattttaattggtggttttggtaattgattggttcctttaatattaggggctcctgatatatcttttcctcgaataaataatctttctttttgattattacctccttctttgtttttgttgtctatatcatctatagtggagataggggtaggagctggttgaactgtttatccgcctttagcatc---aattggtcatataggaagtgctatagattttgctattttttctcttcatttagctggtgcttcttctattataggagcagtaaattttatttctactattattaatatacgaatggtaggaatatctatggagaaagttcctttgtttgtttggtccgttttaattacggctgttttgttattactttctttgcctgttttagctggtgctattactatattattaactgatcgtaattttaatacttctttttttgatccagcnggtggtggggatcc----------------------------------------------------------------------------------------------------------------------------------------------------------------------------------------------------------------------------------------------------------------------------------------------------------------------------------------------------------------------------------------------------------------------------------------------------------------------------------------------------------------------------------------------------------------------------------------------------------------------------------------------
>Alopecosa_licenti
gctatatcagtgttaattcgaatggaattaggtaatcctggaagtttgttgggagatgatcatttatataatgttatagttactgctcatgcttttgttatgattttttttatggttatgccaattcttattggtggttttggtaattgattagttcctttgatattaggagctcctgatatgtcttttcctcgaataaataatctttctttttgattattacctccttctttgtttttattatgtatatcttctatagtagaaatgggagtgggggccggttgaactgtatatccacctttagcatcgagaatgggtcatataggaagttctatagattttgctattttttctcttcatttagctggagcttcttctattataggtgcagttaattttatttctactattattaatatacgaatagttggaatatcaatggaaaaagttcctttatttgtttggtcagtcttaattacagctgttttattgttgctttctttacctgttttagcgggtgctattactatattgttaacagatcgaaactttaatacttctttttttgacccagcgggtgggggagatcctattttgtttcaacaatagccgcttttgtgctaaggtagcataataatttgtcttttaattaaagactagaacaaaagacttaacatctcaattaatttaaataacataaatattaaaattatcctaattgtaaaaagacaattattaaaaagaaagacgataagaccctatcgaactttacttcagtttaactggggcagttaattaattattattttataaacacttaatttgatctaatacaattaaccaaataatcaagttaccgtagggataacagcacaataaaatttataagatcttatttaaaataaagattgtgacctcgatgttgatttaatcccctaaacgcaatagttaattaaggaagtctgttcgacttttaaaaaattacatgatctgagttcaaaccgg---------ttataatggcggcattttatcttattagaggaacctgttttctaatcgacaatccacgttaattttcacttatataccgccatctaaaaaactaattctaatattttcaactaaaaagttaggtcaaggtgtaatctacattcaagtaaataatgggttacattttatataaaaatattcctcaaaaaaggatttaaa
>Alopecosa_mariae
gctatatcagtgttaattcgaatagaattaggtaatcctggaagtttattaggagatgatcatttatataatgttatagttactgctcatgcttttgttataattttttttatagttataccgattcttattggagggtttggtaattgattagttcctttaatgttaggggctcctgatatatcatttcctcgaatgaataatctttctttctggttattacctccttctctgtttttgttatgtatatcttctatagtagagataggagtgggagctggttgaactgtttatccacctttagcatcaagaatagggcatagaggaagttctatagattttgctattttttctcttcatttagctggggcttcttctattataggtgcggtaaattttatttctactattattaatatacggatgttgggaatatcaatggaaaaggttcctttatttgtttgatcagttttaattacagctgttttgttattgctttctttacctgtattagcgggtgctattactatattgttgacggat---------------------------------------------------------------------------------------------------------------------------------------------------------------------------------------------------------------------------------------------------------------------------------------------------------------------------------------------------------------------------------------------------------------------------------------------------------------------------------------------------------------------------------------------------------------------------------------------------------------------------------------------------------------------------------------------
>Alopecosa_moriutii
--------------------------------------------------------------------------------------------------------------------------------------------------------------tttaatgttaggagctcctgatatatcttttcctcgtataaataatctttctttttggttattacctccttctttatttttattatgtatatcttctatagttgaaataggagtaggagctggttgaactgtatatccacctttagcatcaagagtgggacatataggaagttctatagattttgctattttttctcttcatttagctggtgcttcttctattataggtgcggtgaattttatttctacaattattaatatacggatgaatgggatatcaatggagaaagttcctttatttgtttggtcagttttaattacagctgttttgttattactttctttacctgttttagcaggtgctattattatattattaacagatcggaattttaatacttctttttttgatccagcaggtggtggggatcctattttatttcaaca-------------------------------------------------------------------------------------------------------------------------------------------------------------------------------------------------------------------------------------------------------------------------------------------------------------------------------------------------------------------------------------------------------------------------ttataatggcggcatttcatcttattagaggaacctgttttataatcgacaacccacgttaattttcacttatataccgccatctaaaaaactaattctaatattttaaaataaaaagttaggtcaaggtgtaatccacattaaagtaaataatgggttacattttttataaaaatattttttgaaaaaggatttaaa
>Alopecosa_mutabilis
gctatatcagtattaattcgaatggaattagggaatcctggaagcttattaggagatgatcatttatataatgttatagttactgctcatgcttttgttataattttttttatagttataccaattcttattggaggtttcggtaattgattagttcctttaatattaggagctcctgatatgtcttttcctcgtataaataatctttctttttgattattacctccttctttatttttattatgtatatcttctatagtggaaataggagtaggagctggttgaactgtatatcctcctttagcatcaagagtgggtcatatgggaagatctatagattttgctattttttctcttcatttagctggtgcttcttctattataggtgcagtaaattttatttctactattattaatatacgaatggttggaatatcaatagaaaaagttcctttatttgtttgatcagttttaattacagctgttttattattactttctttacctgttttagcgggtgctattactatattattaacagatcgaaattttaatacttcgttttttgatccagcaggtggaggggatcctattttatttcaaca-------------------------------------------------------------------------------------------------------------------------------------------------------------------------------------------------------------------------------------------------------------------------------------------------------------------------------------------------------------------------------------------------------------------------------------------------------------------------------------------------------------------------------------------------------------------------------------------------------------------------------
>Alopecosa_nigricans
gctataagagtattgattcgaatggaattagggaatcctggaagtttattaggagatgatcatttgtataatgtaatggttacagctcatgcttttgttataattttttttatagtgataccaattttgattggtgggtttggtaattgattagttcctttaatgttaggggctcctgatatgtcattccctcggatgaataatctttctttttggttattgcctccttctttatttttattatctatatcatctatagttgaaataggagttggggctgggtgaactgtttatcctcctttagcatcaagagttggtcatataggaagttctatggattttgctattttttctcttcatttagctggggcttcttctattatgggggcggtaaactttatttctactattattaatatacgtataatagggatatcaatagaaaaggtgcctttatttgtatgatcagtattgattactgctattttattgttactttctttacctgttttagcgggtgctattactatattgttgacagatcgaaattttaatacttcttttttcgatccagctggtggaggggatcctattttatttcaaca-------------------------------------------------------------------------------------------------------------------------------------------------------------------------------------------------------------------------------------------------------------------------------------------------------------------------------------------------------------------------------------------------------------------------------------------------------------------------------------------------------------------------------------------------------------------------------------------------------------------------------
>Alopecosa_pentheri
gctatatcagtgttaattcgaatagaattaggtaatcctgggagtttattaggtgatgatcatttatataatgttatagttactgctcatgcttttgtgatgattttttttatggtaataccaattcttattggtggatttggaaattggttggttcctttaatattaggggctcctgatatatcttttcctcgtataaataatctttctttttgattattacctccttctttatttttgttgtgtatatcttctatagtggagataggggtaggggctggttgaactgtttatcctcctttagcgtcgagaataggtcatactggtagttctatagattttgctattttttctcttcatttagctggggcttcttctattataggggctgtgaattttatttctactattattaatatacgaatattgggaatatcaatagaaaaggttcctttatttgtttgatcagttttaattacagctgttttattattgctttctttacctgttttagcaggtgctattactatattattaactgatcgaaattttaatacttctttttttgatccagcaggtggagggga-------------------------------------------------------------------------------------------------------------------------------------------------------------------------------------------------------------------------------------------------------------------------------------------------------------------------------------------------------------------------------------------------------------------------------------------------------------------------------------------------------------------------------------------------------------------------------------------------------------------------------------------------
>Alopecosa_pictilis
gctatatcagtattaattcggatggaattaggtaatcctggaagtctattaggagatgatcatttatataatgttatagttactgctcatgcttttgttataattttttttatagttataccaattcttattggtggttttggtaattgattagttcctttaatgttaggggctcctgatatatcttttcctcgtataaataatctttctttttgattattacccccttctttatttttgttatgtatatcttctatagttgaaataggagtaggggctggttgaactgtttatcctcctttagcatcaagagtaggacatataggaagttctatagattttgctattttctctcttcatttagctggagcttcttctattataggtgcggtgaattttatttctacaattattaatatacggatggttggaatatcaatagagaaagttcctttatttgtttggtcagttttaattacagctgttttattattactttctttacctgttctagcaggtgctattactatattattaacagatcgaaactttaatacttctttttttgatccagcaggtggaggggatcctattttatttcaaca-------------------------------------------------------------------------------------------------------------------------------------------------------------------------------------------------------------------------------------------------------------------------------------------------------------------------------------------------------------------------------------------------------------------------------------------------------------------------------------------------------------------------------------------------------------------------------------------------------------------------------
>Alopecosa_pinetorum
gctatatcagtattgattcgaatagaattaggtaatcctggaagtttattaggagatgatcatttatataatgttatggttactgctcatgcttttgtaatgattttttttatagtaatgccaattcttattggtgggtttggtaattgattaattcctttaatattaggagcacctgatatatcgtttcctcgaataaataatctttctttttgattattacctccttctttatttttattatgtatatcttctatagttgaaataggagtaggagctggttgaactgtttatcctcctttagcgtcaagaataggtcatacagggagttctatagattttgctattttttctcttcatttagctggggcttcttctattataggagcagtaaattttatttctactattattaatatacgaatattaggtatatcaatagagaaagttcctttatttgtttggtcggttttaattacagctgttttattattactttctttacctgtattagcaggtgctattactatattattaactgatcgaaattttaatacttc----------------------------------------------------------------------------------------------------------------------------------------------------------------------------------------------------------------------------------------------------------------------------------------------------------------------------------------------------------------------------------------------------------------------------------------------------------------------------------------------------------------------------------------------------------------------------------------------------------------------------------------------------------------------------
>Alopecosa_psammophila
gctatatcagtgttaattcgaatggaattaggtaatcctggaagtttattgggagatgatcatttatataatgttatagttactgctcatgcttttgttatgattttttttatagttataccaattcttattggtgggtttggaaattgattagttcctttaatgttaggggctcctgatatatcttttcctcgaatgaataatctttctttctgattattaccaccttctttgtttttgttatgtatatcttctatagtagagatgggagtgggagctggttgaactgtttatccacctttagcatcaagaatagggcatagaggaagttctatagattttgctattttttctcttcatttagctggggcttcttctattataggtgcggtaaattttatttctactattattaatatacgaatattaggaatatcaatggaaaaggttcctttatttgtttgatcagttttaattacagctgttttattattactttctttacctgtattagcaggtgctattactatattattaacagatcgaaactttaatacttc----------------------------------------------------------------------------------------------------------------------------------------------------------------------------------------------------------------------------------------------------------------------------------------------------------------------------------------------------------------------------------------------------------------------------------------------------------------------------------------------------------------------------------------------------------------------------------------------------------------------------------------------------------------------------
>Alopecosa_pulverulenta
gctatatcagtattaattcgaatggaattaggtaatcctggaagtttattaggagatgatcatttatataatgttatagttactgctcatgcttttgtaatgattttttttatagtaataccaattcttattggtgggtttggtaattgattagttcctttgatattaggagctcctgatatatcatttcctcgtataaataatctttctttttgattattacctccttctttatttttattatgtatatcttctatagtagaaataggggtaggagctggttgaactgtttatcctcctttagcatcgagaataggtcatacaggaagttctatggattttgctattttttctcttcatttagctggggcttcttctattataggagcagtaaattttatttctactattattaatatacgaatattaggtatatcaatagagaaagttcctttatttgtttgatcagttttaattacagcagttttattattactttctttacctgttttagcaggtgctattactatattattaactgatcgaaattttaatacttctttttttgatccagcaggtggaggggatcctattttatttcaaca-------------------------------------------------------------------------------------------------------------------------------------------------------------------------------------------------------------------------------------------------------------------------------------------------------------------------------------------------------------------------------------------------------------------------------------------------------------gttttttaatcgacaacccacgttaattttcacttatataccgccatctaaaaaactaattctaatatttttaactaaaaagttaggtcaaggtgtaatctatattaaagaaaataatgggttacattttttataaaaacattcttcgaaaaaggatttaaa
>Alopecosa_schmidti
gctatatcagttttaattcgaatggaattaggtaatcctgggagtttattaggagatgatcatttatataatgttatagttactgctcatgcttttgtgataattttttttatggttataccaattcttattggtgggtttggtaattgattagttcctttaatattaggagctcctgatatatcttttcctcgaatgaataatctttctttttggttgttacctccttctttatttttgttgtgtatatcttctatagtagagataggagtgggagctggttgaactgtttatccacctttggcatcaagagtagggcatagaggaagttctatagattttgctattttttctcttcatttagctggggcttcttctattataggtgcggtgaattttatttctactattattaatatacgaatattgggaatatcaatggaaaaggttcctttatttgtttgatcagttttaattacagctgttttgttattactttctttacctgtattagcaggtgctattactatgttgttaacagatcgaaattttaatacttcttttt-----------------------------------------------------------------------------------------------------------------------------------------------------------------------------------------------------------------------------------------------------------------------------------------------------------------------------------------------------------------------------------------------------------------------------------------------------------------------------------------------------------------------------------------------------------------------------------------------------------------------------------------------------------------------
>Alopecosa_sibirica
gctatatcagtattaattcgtatggaattaggtaatcctggaagtttattaggagatgatcatttatataatgttatagttactgctcatgcttttgttataattttttttatagttataccaattcttattggtggttttggtaattggttagttcctttaatgttaggggctcctgatatatcttttcctcgtataaataatctttctttttgattattacctccttctttatttttattatgtatatcttctatagtcgaaataggagtaggagctggttgaactgtatatccgcctttagcatcaagagtaggacatatgggaagttctatagattttgctattttttctcttcatttagctggtgcttcttctattataggtgcggtgaattttatttctacaattattaatatacggatgattggaatatcaatggaaaaagttcctttatttgtttggtcagttttaattacagctgttttgttattactttctttacctgttctagcaggtgctattactatattattaacagatcggaattttaatacttctttttttgatccagcaggtggaggggatcctattttatttcaaca-------------------------------------------------------------------------------------------------------------------------------------------------------------------------------------------------------------------------------------------------------------------------------------------------------------------------------------------------------------------------------------------------------------------------------------------------------------------------------------------------------------------------------------------------------------------------------------------------------------------------------
>Alopecosa_simoni
--------------------------------------------------------------------------------------------------------------------------------------------------------------tttaatattgggagctcctgatatgtcttttcctcgaataaataatctttctttttgattattacctccttctttatttttgttatgtatatcttctatagtagagatgggggtaggggctggttgaactgtttatcctcctttagcatctagaatgggtcatactgggagttctatggattttgctattttttctcttcatttagctggagcttcttctattataggtgcggtaaattttatttctactattattaatatacggatattagggatatcgatagaaaaggttcctttatttgtttgatcggttttaattacagctgttttgttattactttctttgcctgttttagcaggtgctattactatgttgttaactgatcgaaattttaatacttctttttttgatccagcaggtggtggggatcctattttatttcaaca-------------------------------------------------------------------------------------------------------------------------------------------------------------------------------------------------------------------------------------------------------------------------------------------------------------------------------------------------------------------------------------------------------------------------------------------------------------------------------------------------------------------------------------------------------------------------------------------------------------------------------
>Alopecosa_solitaria
gctatatcagtgttgattcgaatggaattaggtaatcctggaagtttattaggggatgatcatttatataatgttatggttactgctcatgcttttgtgataattttttttatagttataccaattcttattggtgggtttggtaattgattggttcctttgatattaggagctcctgatatatcttttccgcgaataaataatctttctttttgattattacctccttctttgtttttgttgtgtatatcttctatggtagagatgggagtgggggctggttgaactgtttatccacctttagcatcaagaatagggcatataggaagttctatagattttgctattttctctcttcatttagctggggcttcttctattataggtgcggtaaattttatttctactattgttaatatacggatattgggaatatcaatagaaaaggttcctttatttgtttgatcggttttaattacagctgttttgttattactttctttacctgtattag--------------------------------------------------------------------------------------------------------------------------------------------------------------------------------------------------------------------------------------------------------------------------------------------------------------------------------------------------------------------------------------------------------------------------------------------------------------------------------------------------------------------------------------------------------------------------------------------------------------------------------------------------------------------------------------------------------------------------
>Alopecosa_solivaga
gctatatcagtattaattcgtatagaattaggtaatcctggaagtttattaggagatgatcatttatataatgttatagttactgctcatgcttttgttataattttttttatagttataccaattcttattggtggttttggtaattggttagttcctttaatgttaggggctcctgatatatcttttcctcgtataaataatctttctttttgattattacctccttctttgtttttattatgtatatcttctatagttgaaataggagtaggagcaggttgaactgtatatccgcctttagcatcaagagtaggacatataggaagttctatagattttgctattttttctcttcatttagctggtgcttcttctattataggtgcggtgaattttatttccacgattattaatatacggatgattggaatatcaatggagaaagttcctttatttgtttggtcagttttaattacagctgttttgttattactttctttacctgttctagcaggtgctattactatattattaacagatcggaattttaatacttctttttttgatccagcaggtggaggggatcctattttatttcaaca-------------------------------------------------------------------------------------------------------------------------------------------------------------------------------------------------------------------------------------------------------------------------------------------------------------------------------------------------------------------------------------------------------------------------------------------------------------------------------------------------------------------------------------------------------------------------------------------------------------------------------
>Alopecosa_solivaga_borea
gctatatcagtattaattcggatggaattaggtaatcctggaagtctattaggagatgatcatttatataatgttatagttactgctcatgcttttgtaatgattttttttatagttataccaattcttattggtggttttggtaattgattagttcctttaatgttaggggctcctgatatgtcttttcctcgtataaataatctttctttttgattattacccccttctttatttttattatgtatatcttctatagttgaaatgggagtaggggctggttgaactgtgtatcctcctttagcatcaagagtgggacatataggaagttctatagattttgctattttctctcttcatttagctggggcttcttctattataggtgcggtgaattttatttctacaattattaatatacggatggttggaatatcaatagagaaagttcctttatttgtttggtcagttttaattacagctgttttattattactttctttacctgttctagcaggtgctattactatattactaacagatcgaaattttaatacttctttttttgatccagcaggtggaggggatcctattttatttcaaca-------------------------------------------------------------------------------------------------------------------------------------------------------------------------------------------------------------------------------------------------------------------------------------------------------------------------------------------------------------------------------------------------------------------------------------------------------------------------------------------------------------------------------------------------------------------------------------------------------------------------------
>Alopecosa_striatipes
gctatatcagtgttaattcgaatagaattaggtaatcctggaagtttattaggagatgatcatttatataatgttatagttactgctcatgcttttgttataattttttttatagttataccgattcttattggagggtttggtaattgattagttcctttaatgttaggggctcctgatatatcatttcctcgaatgaataatctttctttctggttattacctccttctctgtttttgttatgtatatcttctatagtagagataggagtgggagctggttgaactgtttatccacctttagcatcaagaatagggcatagaggaagttctatagattttgctattttttctcttcatttagctggggcttcttctattataggtgcggtaaattttatttctactattattaatatacggatgttgggaatatcaatggaaaaggttcctttatttgtttgatcagttttaattacagctgttttgttattgctttctttacctgtattagcgggtgctattactatattgttgacggat---------------------------------------------------------------------------------------------------------------------------------------------------------------------------------------------------------------------------------------------------------------------------------------------------------------------------------------------------------------------------------------------------------------------------------------------------------------------------------------------------------------------------------------------------------------------------------------------------------------------------------------------------------------------------------------------
>Alopecosa_sulzeri
gctatatcagtattaattcgaatggagttaggtaatcctggaagtttattaggggatgatcatttatataatgttatggttactgctcatgcttttgttatgattttttttatagttataccaattcttattggtggttttggtaattggttagttcctttaatgttaggggctcctgatatatcttttcctcgtataaataatctttctttttgattgttacctccttctttgtttttattgtgtatatcttctatagtagaaataggagtaggggctggttgaactgtatatccacctttagcgtcaagaataggtcatataggaagttctatagattttgctattttttctcttcatttagctggggcttcttctattataggtgcagtgaattttatttctactattgttaatatacgaatagttgggataacaatagagaaagttcctttatttgtttgatcagttttaattacagctgttttattattactttctttacctgttttagcgggtgcaattactatattattaacggatcggaattttaatacttcttttt-----------------------------------------------------------------------------------------------------------------------------------------------------------------------------------------------------------------------------------------------------------------------------------------------------------------------------------------------------------------------------------------------------------------------------------------------------------------------------------------------------------------------------------------------------------------------------------------------------------------------------------------------------------------------
>Alopecosa_taeniata
gctatatcagtattaattcgaatggaattaggtaatcctggaagtttattgggagatgatcatttatataatgttatagttactgctcatgcttttgtaatgattttttttatagtaataccaattcttattggtgggtttggtaattgattagttcctttaatattaggagctcctgatatatcatttcctcgtataaataatctttctttttgattattacctccttctttatttttgttatgtatatcttctatagtagaaataggggtaggagctggttgaactgtttatcctcctttagcgtcgagaataggtcatacaggaagttctatggattttgctattttttctcttcatttagctggggcttcttctattataggagcagtaaattttatttctactattattaatatacgaatattgggtatatcaatagagaaagttcctttatttgtttgatcagttttaattacagcagttttattattactttctttacctgttttagcaggtgctattactatattattaactgatcgaaattttaatacttcttttt-----------------------------------------------------------------------------------------------------------------------------------------------------------------------------------------------------------------------------------------------------------------------------------------------------------------------------------------------------------------------------------------------------------------------------------------------------------------------------------------------------gttttttaatcgacaacccacgttaattttcacttatataccgccatctaaaaaactaattctaatattttcaactaaaaagttaggtcaaggtgtaatctatattaaagaaaataatgggttacattttttataaaaacattcttcgaaaaaggatttaaa
>Alopecosa_taeniopus
gctatatcagtgttaattcgaatagaattaggtaatcctggaagtttattaggagatgatcatttatataatgttatagttactgctcatgcttttgttataattttttttatagttataccgattcttattggagggtttggtaattgattagttcctttaatgttaggggctcctgatatatcatttcctcgaatgaataatctttctttctggttgttacctccttctttgtttttgttatgtatatcttctatagtagagataggagtgggagctggttgaactgtttatccacctttagcatcaagaatagggcatagaggaagttctatagattttgctattttttctcttcatttagctggggcttcttctattataggtgcggtaaattttatttctactattattaatatacgaatattgggaatatcaatggaaaaggttcctttatttgtttgatcagttttaattacagctgttttgttattgctttctttacctgtattagcaggtgctattactatattgctaacggatcgaaattttaatacttctttttttgatccagcaggtgggggggatcctattttatttcaaca-------------------------------------------------------------------------------------------------------------------------------------------------------------------------------------------------------------------------------------------------------------------------------------------------------------------------------------------------------------------------------------------------------------------------------------------------------------------------------------------------------------------------------------------------------------------------------------------------------------------------------
>Alopecosa_trabalis
gctatatcagtattgattcgaatggaattaggtaatcctggaagtttattgggagatgatcatttatataatgttatagttactgctcatgcttttgtaatgattttttttatagtaataccaattcttattggtgggtttggtaattgattagttcctttaatattaggagctcctgatatatcatttcctcgtataaataatctttctttttgattattacctccttctttatttttgttatgtatatcttctatagtagaaataggggtaggagctggttgaactgtttatcctcctttggcgtcgagaataggtcatacaggaagttctatagattttgctattttttctcttcatttagctggggcttcttctattataggagcagtaaattttatttctactattattaatatacgaatattgggtatatcaatagagaaagttcctttatttgtttgatcagttttaattacagcagttttattattactttctttacctgttttagcaggtgctattactatattattaactgatcgaaattttaatacttcttttt-----------------------------------------------------------------------------------------------------------------------------------------------------------------------------------------------------------------------------------------------------------------------------------------------------------------------------------------------------------------------------------------------------------------------------------------------------------------------------------------------------gttttttaatcgacaacccacgttaattttcacttatataccgccatctaaaaaactaattctaatatttttaactaaaaagttaggtcaaggtgtaatctatattaaagaaaataatgggttacattttttataaaaacattcttcgaaaaaggatttaaa
>Alopecosa_virgata
gctataagagtattaattcgaatggaattaggacattctggaagtttattaggtgatgatcatttatataatgtagtggtaactgctcatgcatttgtgataattttttttatagtaatgcctattttaattggagggtttgggaattgaatagttcctttaatattaggagctccagatatatcttttcctcgaataaataatctttctttttgattgttacctccttctttatttttattatttatatcttctatagttgaaataggagtgggggcaggatgaacggtttatcctcctttatcttcatctataggacatataggaagatctatagattttgctattttttctcttcatttagctggagcttcttctattataggagctgtaaactttatttctactattattaatatacgattagtaggaatatcaatggaaaaagttcctttatttgtttgatcagtttttattactgctattttattattattgtctttaccagttttagcaggtgctattactatattgttgactgatcgtaattttaatacttctttttttgatcctgcaggaggtggagatcctattttatttcaacaatagccgcttttgtgctaaggtagtataataatttgtcttttaattaaagaccaaaacaaaagatttaacatcttaatatatattttaaatctatttatttaaattatcttaaatgtaaaaagacatttataaaaatgaaagacgataagaccctattgaacttaactttagtttaactggggaagttaattaattattactttaataaattaaattttaacctaatattattaa--aaataaataagttaccatagggataacagcgtaataaaatttttaagatcttatttaaaataaagattgcgacctcgatgttgatttaattttcttaacgcaa---------------------------------------------------------------------------------------------------------------------------------------------------------------------------------------------------------------------------------------------------------------------------
>Anoteropsis_adumbrata
----------------------------------------------------------------------------------------------------------------------------------------------------------------------------------------------------------atctttctttttgattattacctccttcattatttttattatttatatcttctatagtggagataggggttggggctggatgaacggtttatcctcctttagcttctagaataggtcatataggaagttctatagattttgctattttttctttacatttagcaggtgcctcttctattataggtgcaattaattttattactacaattattaatatacgtttgataggaataactatagaaaaaattcctttatttgtttgatcagtttttattactgctattttattattattatcattacctgtgttagcaggtgctattactatattgttaacggatcgtaattttaatacttctttttttgacccagctggggggggagatccaattttatttcaaca------------------------------------------------------------------------------------------------------------------------------------------------------------------------------------------------------------------------------------------------------------------------------------------------------------------------------------------------------------------------------------------------------------------------------------gcattttattttattagaggaatctgttacataatcgatattccacgataattttcacttatatatcgccatctaaagaattaattttactattct---ataaaaagttaggtcaaggtgtaatctacattaaagtaaataatggattacattaattaataaattttttattaaaaaaggatttata
>Anoteropsis_aerescens
----------------------------------------------------------------------------------------------------------------------------------------------------------------------------------------------------------atctttcattttgattgttacctccttcattgtttttgttatttatatcttctatagtagaaataggagttggggctggatgaacagtttatcctcctttagcttctagaataggtcatatgggaagttcgatggattttgcaattttttctttacatttagcaggtgcttcttctattataggtgcaattaattttattactactattattaatatacgtttattaggaataacaatagagaaagttcctttatttgtttgatcagtttttattactgctgtattgttattattatcattacctgtgttagcaggtgctattactatgttgttaacagatcgaaattttaatacttctttttttgatccggctggaggaggagatccaattttatttcaaca-------------------------------------------------------------------------------------------------------------------------------------------------------------------------------------------------------------------------------------------------------------------------------------------------------------------------------------------------------------------------------------------------------------------------------------------------------------------------------------------------------------------------------------------------------------------------------------------------------------------------------
>Anoteropsis_alpina
----------------------------------------------------------------------------------------------------------------------------------------------------------------------------------------------------------atctttctttttgattattacctccttcattatttttattatttatatcttctatggtggaaataggagttggagctggatgaacagtttatcctcctttagcttctagaataggtcacataggaagttccatagattttgcaattttttctttacatttagcaggtgcttcttctattataggtgcgattaattttattactactattattaatatacgtttagtaggaataacaatagaaaaagttcctttattcgtttgatcagtttttattactgctattttattattattatcattacctgtattagcaggtgctattactatattgttaacagatcgaaattttaatacttctttctttgacccagctggtgggggggatcctattttatttcaaca-------------------------------------------------------------------------------------------------------------------------------------------------------------------------------------------------------------------------------------------------------------------------------------------------------------------------------------------------------------------------------------------------------------------------------------------------------------------------------------------------------------------------------------------------------------------------------------------------------------------------------
>Anoteropsis_arenivaga
----------------------------------------------------------------------------------------------------------------------------------------------------------------------------------------------------------atctttcattttgattattacccccttcattatttttattgtttatatcttctatagtagaaataggagtaggggctggatgaacagtttatcctcctttagcttctagaatgggtcatataggaagttctatggattttgcaattttttctttgcatttagcaggtgcttcttctattataggtgcaattaattttattactactattattaatatacgtttattaggaataacaatggaaaaaattcctttgtttgtttggtcagtttttattactgctattttattattattatcattacctgtattggcaggtgctattactatattgttaacagatcgaaattttaatacttctttttttgatccagctggaggaggggatccaattttgtttcaaca-------------------------------------------------------------------------------------------------------------------------------------------------------------------------------------------------------------------------------------------------------------------------------------------------------------------------------------------------------------------------------------------------------------------------------------------------------------------------------------------------------------------------------------------------------------------------------------------------------------------------------
>Anoteropsis_blesti
----------------------------------------------------------------------------------------------------------------------------------------------------------------------------------------------------------atctttctttttgattattacctccttcattatttttattatttatatcttctatagtagaaataggagttggagctggatgaacggtttatcctcctttagcttctagaataggtcatataggaagttctatagattttgcaattttttctttacatttagcaggtgcttcttctattataggtgcaattaattttattactactattatcaatatacgtttaataggaataacaatggaaaaaattcctttatttgtttggtcagtttttattactgctattttattattattatcattacctgtattagcaggagctattactatattgttaacagatcgaaattttaatacttctttttttgatccagctggaggaggggatccgattttatttcaaca-------------------------------------------------------------------------------------------------------------------------------------------------------------------------------------------------------------------------------------------------------------------------------------------------------------------------------------------------------------------------------------------------------------------------------------------------------------------------------------------------------------------------------------------------------------------------------------------------------------------------------
>Anoteropsis_canescens
----------------------------------------------------------------------------------------------------------------------------------------------------------------------------------------------------------atctttcattttgattattacctccttcattatttttattatttatatcttctatagtggagataggggttggagctggatgaacagtttatcctcctttagcttctagaataggtcatataggaagttctatagattttgcaattttttctttgcatttagcaggtgcttcttctattataggtgcaattaattttattactactattattaatatacgtttaataggaatgacaatagaaaaaattcctttatttgtttgatcagtttttattactgctgttttattattgttatcattacctgtattagcaggtgctattactatattattaacagatcgaaattttaatacttctttttttgatccggctggaggaggagatccaattttatttcaaca-------------------------------------------------------------------------------------------------------------------------------------------------------------------------------------------------------------------------------------------------------------------------------------------------------------------------------------------------------------------------------------------------------------------------------------------------------------------------------------------------------------------------------------------------------------------------------------------------------------------------------
>Anoteropsis_cantuaria
----------------------------------------------------------------------------------------------------------------------------------------------------------------------------------------------------------atctttctttttgattattacctccttcattatttttattatttatatcttctatagtggagataggggttggagctggatgaacagtttatcctcctttagcttctagaataggccatataggaagttctatagattttgcaattttttctttacatttagcaggtgcttcttctattataggtgcaattaattttattactacaattattaatatacgtttaataggaatatctatagataaaattcctttatttgtttgatcagtttttattactgctattttattattattatcgttacctgtgttagcaggtgctattactatattgttaacagatcgtaattttaatacttctttttttgatccagctggaggaggagatcctattttatttcaaca-------------------------------------------------------------------------------------------------------------------------------------------------------------------------------------------------------------------------------------------------------------------------------------------------------------------------------------------------------------------------------------------------------------------------------------------------------------------------------------------------------------------------------------------------------------------------------------------------------------------------------
>Anoteropsis_flavescens
---------------------------------------------------------------------------------------------------------------------------------------------------------------------------------------------------------------------------ttacctccttcattgtttttattatttatatcttctatggtagagataggagttggggctggatgaacagtttatcctcctttagcttctagaataggtcatataggaagttctatagattttgcaattttttctttacatttagcgggtgcttcttctattataggtgcaattaattttattactactattattaatatacgtttgataggtataacaatagaaaagattcctttatttgtttgatcagtttttattactgctattttattattattatcattacctgtattagcaggtgctattactatattgttaacagatcgaaattttaatacttctttttttgatccagctggaggaggggatccaattttatttcaaca-------------------------------------------------------------------------------------------------------------------------------------------------------------------------------------------------------------------------------------------------------------------------------------------------------------------------------------------------------------------------------------------------------------------------------------------------------------------------------------------------------------------------------------------------------------------------------------------------------------------------------
>Anoteropsis_forsteri
---------------------------------------------------------------------------------------------------------------------------------------------------------------------------------------------------------------------------ttacctccttcattgtttttgttatttatatcttctatagtagaaataggagttggggctggatgaacagtttatcctcctttagcttctagaataggtcatatgggaagttcgatggattttgcaattttttctttgcatttagcaggtgcttcttctattataggtgcaattaattttattactactattattaatatacgtttattaggaataacaatagagaaagttcctttatttgtttgatcagtttttattactgctgtattgttattattatcattacctgtgttagcaggtgctattactatgttgttaacagatcgaaattttaatacttctttttttgatccggctggaggaggagatccaattttatttcaaca-------------------------------------------------------------------------------------------------------------------------------------------------------------------------------------------------------------------------------------------------------------------------------------------------------------------------------------------------------------------------------------------------------------------------------------------------------------------------------------------------------------------------------------------------------------------------------------------------------------------------------
>Anoteropsis_hilaris
------------------------------------------------------------------------------------------------------------------------------------------------------------------------------------------------------------------------------cctccttcattgtttttattatttatatcttctatagtagaaataggagttggggctggatgaacagtttatcctcctttatcttctagaataggtcacataggaagttctatagattttgcaattttttctttacatttagcgggtgcttcttctattataggtgcaattaattttattactactattattaatatacgtttaataggaataacgatagaaaagattcctttatttgtttgatcagtttttattactgctattttattgttgttgtcgttacctgtattagcaggtgctattactatattgttaacagatcgaaattttaatacttctttttttgatccagctggaggaggagatccaattttatttcaaca-------------------------------------------------------------------------------------------------------------------------------------------------------------------------------------------------------------------------------------------------------------------------------------------------------------------------------------------------------------------------------------------------------------------------------------------------------------------------------------------------------------------------------------------------------------------------------------------------------------------------------
>Anoteropsis_insularis
---------------------------------------------------------------------------------------------------------------------------------------------------------------------------------------------------------------------------ttacctccttcattgtttttattatttatatcttctatagtagagataggagttggggctggatgaacagtttaccctcctttagcttctagaataggtcatataggaagttctatagattttgcaattttttctttacatttagcgggtgcttcttctattataggtgcaattaattttattactactattattaatatacgtttaataggtataactatagaaaagattcctttatttgtttgatcagtttttattactgctgttttattattattatcattacctgtattagcaggtgctattactatattattaacagatcgaaattttaatacttctttttttgatccagctggaggaggagatccaattttatttcaaca-------------------------------------------------------------------------------------------------------------------------------------------------------------------------------------------------------------------------------------------------------------------------------------------------------------------------------------------------------------------------------------------------------------------------------------------------------------------------------------------------------------------------------------------------------------------------------------------------------------------------------
>Anoteropsis_lacustris
----------------------------------------------------------------------------------------------------------------------------------------------------------------------------------------------------------atctttctttttgattattacctccttcattatttttattatttatatcttctatagtagaaataggagttggggctggatgaacggtatatcctcctttagcttctagaataggtcatataggaagttctatagattttgcaattttttctttacatttagcaggtgcctcttcgattataggtgcaattaattttattactacaattattaatatgcgtttagtaggaataactatggagaaaattcctttatttgtttgatcagtttttattactgctattttattattattatcattacccgtattagcaggtgctattactatattattaacagatcgtaattttaatacttctttttttgatccagctggaggaggagatccaattttatttcaaca-------------------------------------------------------------------------------------------------------------------------------------------------------------------------------------------------------------------------------------------------------------------------------------------------------------------------------------------------------------------------------------------------------------------------ttgaaatggcggcatttcatctttttaaaggaatctgttatataatcgataccccacgataattttcacttatataccgccatctaaagaattaattttactattctaaaataaaaagttaggtcaaggtgtaatct-cattaaagtaaacaatggattacattaataaataaattttttattaaaaaaggatttata
>Anoteropsis_litoralis
----------------------------------------------------------------------------------------------------------------------------------------------------------------------------------------------------------acctttcattttgattattacctccttcattatttttattgtttatatcttctatagtggaaatgggagttggggctggatggacagtttatcctcctttggcttctagaataggtcatataggaagttctatagattttgcaattttttctttacatttagcaggtgcttcttctattataggtgcaattaattttattactactattattaatatacgtttaataggaataacaatagagaaagttcctttatttgtttgatcagtttttattactgctgttttattattattgtcactacctgtattagcaggtgctattactatattattaacagatcggaattttaatacttctttttttgatccggctggaggaggagatccaattttatttcaaca-------------------------------------------------------------------------------------------------------------------------------------------------------------------------------------------------------------------------------------------------------------------------------------------------------------------------------------------------------------------------------------------------------------------------------------------------------------------------------------------------------------------------------------------------------------------------------------------------------------------------------
>Anoteropsis_montana
---------------------------------------------------------------------------------------------------------------------------------------------------------------------------------------------------------------------------ttacctccttcattatttttattatttatatcttctatagtagaaataggagttggggctggatgaacagtttatcctcctttagcttctagaataggtcatataggaagttctatagattttgctattttttctttgcatttagcaggtgcttcttctattataggagcaattaattttattactactattattaatatacgtttaataggtataacaatagagaaaattcctttattcgtttgatcagtttttattactgctattttattattgttatcattacctgtattagcaggtgcaattactatattattaacagatcgaaattttaatacttctttttttgatccggctggtggaggagatcctattttatttcaaca-------------------------------------------------------------------------------------------------------------------------------------------------------------------------------------------------------------------------------------------------------------------------------------------------------------------------------------------------------------------------------------------------------------------------------------------------------------------------------------------------------------------------------------------------------------------------------------------------------------------------------
>Anoteropsis_okatainae
----------------------------------------------------------------------------------------------------------------------------------------------------------------------------------------------------------atctttctttttgattattacctccttcattgtttttattatttatgtcttctatagtagaaataggagttggggctggatgaacggtctatcctcctttggcttctagaataggtcatataggaagttctatagattttgcaattttttctttacatttagcgggtgcttcttctattataggtgcaattaattttattactactattattaatatacgtttaataggaataacaatagaaaagattcctttatttgtttgatcggtttttattactgctattttattattactgtcattacctgtattagcaggtgctattactatattattaacagatcgaaattttaatacttccttttttgatccagctggaggaggagatccaattttatttcaaca-------------------------------------------------------------------------------------------------------------------------------------------------------------------------------------------------------------------------------------------------------------------------------------------------------------------------------------------------------------------------------------------------------------------------------------------------------------------------------------------------------------------------------------------------------------------------------------------------------------------------------
>Anoteropsis_ralphi
----------------------------------------------------------------------------------------------------------------------------------------------------------------------------------------------------------atctttctttttgattattacctccttcattgtttttattgtttatatcttctatagtagaaataggagttggggctggatgaacagtttatcctcctttagcttctagaataggtcatataggaagttctatagattttgcaattttttctttacatttggcgggtgcttcttctattataggtgcaattaatttcattactactatcattaatatacgtttgataggaataacaatagaaaagattcctttgtttgtttgatcagtttttattaccgctattttattattattgtcattacctgtattagcaggtgctattactatattattaacagatcgaaattttaatacttctttttttgacccagctgggggaggagatccaattttgtttcaaca-------------------------------------------------------------------------------------------------------------------------------------------------------------------------------------------------------------------------------------------------------------------------------------------------------------------------------------------------------------------------------------------------------------------------------------------------------------------------------------------------------------------------------------------------------------------------------------------------------------------------------
>Anoteropsis_senica
----------------------------------------------------------------------------------------------------------------------------------------------------------------------------------------------------------atctttctttttgattattacctccttcattgtttttattatttatgtcttctatagtagaaatgggagttggggctggatgaacggtttatcctcctttagcttctagaataggtcatataggaagttctatagattttgcaattttttctttacatttagcgggtgcttcttctattataggtgcaattaattttattactactattattaatatacgtttaataggaataacaatagaaaagattcctttgtttgtttgatcagtttttattactgctattttattattattatcgttacctgtattagcaggtgctattactatattgttaacagatcgaaattttaatacttctttttttgatccagctggaggaggagatccaattttatttcaaca-------------------------------------------------------------------------------------------------------------------------------------------------------------------------------------------------------------------------------------------------------------------------------------------------------------------------------------------------------------------------------------------------------------------------ttaaaatggcggcatttcatctttttaaaggaatctgttttataatcgatattccacgataattttcacttatataccgccatctaaagaattaattttactattctaaaataaaaagttaggtcaaggtgtaatctacattaaagtaaataatggattacattaattaataaatttttcattgaaaaaggatttata
>Anoteropsis_urquharti
----------------------------------------------------------------------------------------------------------------------------------------------------------------------------------------------------------atctttcattttgattattacctccttcgttatttttattatttatatcttctatagtagaaataggagttggggctggatgaacagtttatcctcctttagcttctagaatgggtcatataggaagttctatggattttgcaattttttctttacatttagcaggtgcttcttctattataggtgcaattaattttattactactattattaatatacgtttaataggaataacaatagagaaggttcctttgtttgtttgatcagtttttattactgctgttttattattattatcattacctgtattagcaggtgctattactatattgttaacagatcgaaattttaatacttctttttttgatccggctggaggaggagatccaattttatttcaaca-------------------------------------------------------------------------------------------------------------------------------------------------------------------------------------------------------------------------------------------------------------------------------------------------------------------------------------------------------------------------------------------------------------------------------------------------------------------------------------------------------------------------------------------------------------------------------------------------------------------------------
>Anoteropsis_westlandica
---------------------------------------------------------------------------------------------------------------------------------------------------------------------------------------------------------------------------ttacctccttcattatttttattatttatatcttccatagtagaaataggagttggagctggatgaacagtttatcctcctttagcttctagaataggtcatataggaagttctatagattttgcaattttttctttacatttagcaggtgcttcttctattataggtgcaattaattttattactactattattaatatacgcttaatgggaataacaatagaaaaaattcctttgtttgtttgatcagtttttattaccgctattttattattattatcattacctgtattagcaggagctattactatattgttaacagatcgaaattttaatacttctttttttgatccagctggaggaggggatccaattttatttcaaca-------------------------------------------------------------------------------------------------------------------------------------------------------------------------------------------------------------------------------------------------------------------------------------------------------------------------------------------------------------------------------------------------------------------------------------------------------------------------------------------------------------------------------------------------------------------------------------------------------------------------------
>Arctosa_alpigena_lamperti
gctataagagtattaattcgtttagaattaggacattctggaagtcttttaggagatgatcatttatataatgttgtagttactgctcatgcttttgttatgattttttttatagtaatacctattttaattggtggatttggaaattgattaattcctttaatattaggagctcctgatatatcttttccacgaataaataatctttctttttggttgttacctccttctttgtttttattatttatatcatctatagtagagataggagtgggagcaggatgaactgtttatcctcctttagcttctagagtgggacatataggaagttctatagattttgctattttttctcttcatttggcaggtgcttcttctattataggagcagtaaattttatttctactattgttaatatacgtttagtgggaataagaatggagaaggttccattatttgtttgatcagttttaattacggctgttttattattactttctttacctgttttagcaggggctattactatattattaacggatcgtaattttaatacttcttttt-----------------------------------------------------------------------------------------------------------------------------------------------------------------------------------------------------------------------------------------------------------------------------------------------------------------------------------------------------------------------------------------------------------------------------------------------------------------------------------------------------------------------------------------------------------------------------------------------------------------------------------------------------------------------
>Arctosa_emertoni
gctataagtgtattgattcgaatggaattaggtcattctggaagtcttttgggagatgatcatttatataatgtagtagttactgctcatgcctttgtaatgattttttttatagttataccaattttaattggtggatttggaaattgattagtacctttaatattaggggctcctgatatatcttttcctcgaataaataatctttccttttgattgttacctccttctttgtttttattgtttatatcttctatagtagaaataggagtaggagcaggatgaactgtttatcctcctttggcatctagaataggccatacgggaagttctatagattttgctattttttctcttcatttagctggtgcttcttctattataggggcagtaaattttatttcaactattattaatatacggttattaggagtgagaatggagagggttccattatttgtttgatcagtattaattacagctgtattattattgctttctttacctgtattagcaggtgctattactatattgttaactgatcgaaattttaatacttctttttttgatccagcgggtggaggggatcctattttatttcaaca-------------------------------------------------------------------------------------------------------------------------------------------------------------------------------------------------------------------------------------------------------------------------------------------------------------------------------------------------------------------------------------------------------------------------------------------------------------------------------------------------------------------------------------------------------------------------------------------------------------------------------
>Arctosa_insignita
gctataagagtgttgattcgtttagaattaggacattctggaagtcttttaggagatgatcatttatataatgttgtagttactgctcatgcttttgttataattttttttatagtaatacctattttaattggtggatttggaaattgattaattcctttaatattgggagctcctgatatatcttttccacgaataaataatctttctttttgattgttacctccttctttgtttttattgtttatatcgtctatagtagagataggagtgggagcagggtgaactatttatcctcctttagcttctagagtaggacatataggaagttctatagattttgctattttttctcttcatttggcaggtgcttcttctattataggggcagtgaattttatttctactattattaatatgcgtttagtaggaataagaatggaaaaggttccattatttgtttgatcggtgttgattacagctgttttgttgttactttctttacctgttttagcaggggctattactatattgttaacggatcgtaattttaatacttctttttt----------------------------------------------------------------------------------------------------------------------------------------------------------------------------------------------------------------------------------------------------------------------------------------------------------------------------------------------------------------------------------------------------------------------------------------------------------------------------------------------------------------------------------------------------------------------------------------------------------------------------------------------------------------------
>Arctosa_kiangsiensis
------------------------------------------------------------------------------------------------------------------------------------------------------------------------------------------------------------------------------------------------------------------------------------------------------------------------------------------------------------------------------------------------------------------------------------------------------------------------------------------------------------------------------------------------------------------------------------------------------------------------------------------------------------------------------------------------------------tattcttcctttaaaatcatttaaattatcttaattgtaaaaagacaattctattatagaaagacgataagaccctatcgaacttaactttagtttaactgggacagttaattaattattattttttaaatttataatttgacctaaaataattaacaatataattaagttaccgtagggataacagcgtaataaaatttctaagatcttatttaaaataaagattgcgacctcgatgttgatttaataacctaaacgcaatagttaattaaggaagtctgttcgacttttaaaaaattacatgatttgagttcagaccggtgtaaac--------------------------------------------------------------------------------------------------------------------------------------------------------------------------------------------------------
>Arctosa_kwangreungensis
gctataagagtattaattcgaatggaattaggacattctggaagtttattgggtgatgatcatttatataatgtagtggtaactgctcatgcatttgtgataattttttttatagtaatgcctattttaattggagggtttgggaattgaatagttcctttaatattaggagctccagatatatcttttcctcgaataaataatctttctttttgattgttacctccttctttatttttattatttatatcttctatagttgaaataggagtgggggcaggatgaacggtttatcctcctttatcttcatctataggacatataggaagatctatagattttgctattttttctcttcatttagctggagcttcttctattataggagctgtaaactttatttctactattattaatatacgattagtaggaatatcaatggaaaaagttcctttatttgtttgatcagtttttattactgctattttattattattgtctttaccagttttagcaggtgctattactatattgttgactgatcgtaattttaatacttctttttttgatcctgcaggaggtggagatcctattttatttcaacaatagccgcttttgtgctaaggtagtataataatttgtcttttaattaaagaccaaaacaaaagatttaacatcttaatatatattttaaatctatttatttaaattatcttaaatgtaaaaagacatttataaaaatgaaagacgataagaccctattgaacttaactttagtttaactggggaagttaattaattattactttaataaattaaattttaacctaatattattaa--aaataaataagttaccatagggataacagcgtaataaaatttttaagatcttatttaaaataaagattgcgacctcgatgttgatttaattttcttaacgcaatagtttataaagaaagtctgttcgacttttaaataattacatgatctgagttc----------------ttacaatggcggcattttatcttattagaggaacctgtttaataatcgataacccacgttaatttttacttatatatcgccatctaaagaattaatttttttattctttaataaaaagttaggtcaaggtgtagtttatattaaagataa-aatgagttacatttattataaaaataatatatgaaaaagaatttaaa
>Arctosa_lacustris
gctataagagtattgattcgaatagaattaggaaattccggtagtcttttaggagatgatcatttatataatgtggttgttacagctcatgcttttgtgataattttttttatagtaatacctattttaattggtgggtttggaaattggttggttccattaatattaggggctccagatatatcttttcctcgaataaataatctttctttttggttactacctccttctttatttttgttatttatatcttctatagtggaaataggagtaggggcgggatgaactgtgtatcctcctttggcttcaagagttggtcatataggaagttctatggattttgctattttttctttacatttagcaggtgcttcttctattataggagcggttaattttattactactattattaatatacgattattagggataaaaatagaaaaagttcctttgtttgtttgatcggtgttgattacggcagttttattgttgttgtctttacctgtattagcaggtgctattactatattgttaacagatcgaaattttaatacttctttttttgatccagcgggtggaggggatcctattttatttcaaca-------------------------------------------------------------------------------------------------------------------------------------------------------------------------------------------------------------------------------------------------------------------------------------------------------------------------------------------------------------------------------------------------------------------------------------------------------------------------------------------------------------------------------------------------------------------------------------------------------------------------------
>Arctosa_lama
gctataagagtattaattcgtatggaattaggacattctggaagtttattgggtgatgatcatttatataatgttgtagttactgctcatgctttcgttatgattttttttatagttatacctattttaattggtggatttggaaattggttagttcctttaatattgggtgctcctgacatatcttttcctcgtataaataatctttctttttgattattaccaccttctttatttttattgtttatatcttctatagtggaaataggagtaggagcaggatggacggtatatccccctttggcttctagaatgggtcatataggaagttctgtggattttgctattttttctcttcatttggcaggtgcttcttctattataggagcggtaaattttatttctactattattaatatacgtttgataggcata---------------------------------------------------------------------------------------------------------------------------------------------------------------------------------------------------------------------------------------------------------------------------------------------------------------------------------------------------------------------------------------------------------------------------------------------------------------------------------------------------------------------------------------------------------------------------------------------------------------------------------------------------------------------------------------------------------------------------------------------------------------------------------------------------------
>Arctosa_laminata
------------------------------------------------------------------------------------------------------------------------------------------------------------------------------------------------------------------------------------------------------------------------------------------------------------------------------------------------------------------------------------------------------------------------------------------------------------------------------------------------------------------------------------------------------------------------------------------------------------------------------------------------------------------------------------------------------------tattcttcctttaaaatcatttaaattatcttaattgtaaaaagacaattctattatag---------aagaccctatcgaactttactttagtttaactggggtagttagttaattattactttttaaatattcaatttgacctaatataattaaaaatataattaagttaccgtagggataacagcgtaataaaatttttaagaattcatttaaaataaagattgcgacctcgatgttgatttaatatcctgaacacaatagttaattaaggaagtctgttcgacttttaaaaaattacatgatttgagttcagaccggtgtaaacca------------------------------------------------------------------------------------------------------------------------------------------------------------------------------------------------------
>Arctosa_leopardus
gcaataagagtattaattcgaatggaacttgggaattctggaagtcttattggggatgatcatctttataatgtggtggttactgctcatgcttttgtaataatcttttttatagtaataccaattttgattggtggatttgggaattgattagttcctttaatattaggggctcctgatatatcatttcctcgtataaataatctttctttttgattgttaccaccttctttatttttgttgtttatatcttctatagtagaaatgggagtaggagcggggtgaactgtttatcctcctttagcttctagaataggtcatataggaagttccatggattttgctattttttctttacatttggctggtgcttcctctattataggggctgtaaatttcattactactattattaatatacgattgataggaataagtatagataaagtttctttatttgtttggtctgttttaattacggctgttttgttgttattatcgttaccagttttagccggtgctattactatattgttaacagatcgaaattttaatacttctttttttgatccagcaggtggaggggatcctattttatttcaaca-------------------------------------------------------------------------------------------------------------------------------------------------------------------------------------------------------------------------------------------------------------------------------------------------------------------------------------------------------------------------------------------------------------------------------------------------------------gttttataatcgacaatccacgttaattttcacttatatacctccatctaaagaattaatccttcaattctaaaataaaaagttaggtcaaggtgtaatcaatattaaagaaaataatggattactatttttattaaaatattttttgaaaaaggatttaaa
>Arctosa_littoralis
gctataagagtattaattcgaatagaattaggaaattctggaagtttattaggggatgatcatttatataatgtagtggttaccgctcatgcttttgtgatgattttttttatagttatacctatttttattggtggttttggaaattgattagttccgttaatgttaggagctccagatatatcgtttcctcggatgaataatctttctttttgattacttcctccttctttgtttttattatttatatcttctatggttgaaataggagtaggagcagggtgaactgtttatcctcctttatcttctagagtaggacatatagggagttcgatagattttgctattttttctcttcatttggctggtgcgtcttctattataggggcggttaattttattactactattattaatatacggttagtaggaataagaatagaaaaagttccgttgtttgtttgatctgtattgattactgctattttattattactttctttaccggttttagctggtgctattactatattattaactgatcgaaattttaatacttctttttttgatccagcggggggaggggatccaattttatttcaaca-------------------------------------------------------------------------------------------------------------------------------------------------------------------------------------------------------------------------------------------------------------------------------------------------------------------------------------------------------------------------------------------------------------------------------------------------------------------------------------------------------------------------------------------------------------------------------------------------------------------------------
>Arctosa_maculata
gcaataagagtattaattcgaatggaattaggaaattctggaagtcttttaggggatgatcatttatataatgtagtagttacggctcatgcttttgttataatttttttcatagtaatgcctattttaattggaggatttgggaattgattagtaccattaatattaggtgctcctgatatatcttttcctcgaataaataatttgtctttttgattattaccaccttctttatttttattatttatatcttctatagtagaaataggggtgggggcaggatgaactgtttaccctcctttagcatctagagttggtcatataggaagatctatagattttgcgattttttctttacatttagcaggtgcttcttctattataggagcagttaattttattactactattattaatatacgattaataggaataaaaatagaaaaagttcctttatttgtttgatctgtattgattacagcagttttattattattatctttaccggttttagctggagctattactatattattaacagatcggaatttcaatacttctttttttg--------------------------------------------------------------------------------------------------------------------------------------------------------------------------------------------------------------------------------------------------------------------------------------------------------------------------------------------------------------------------------------------------------------------------------------------------------------ttaaaatggcggcattttatcttattagaggaatctgttttttaatcgataatccacgttaattttcacttatatatcgccatctaaagaattaattttattattctaaaataaaaagttaggtcaaggtgtaattaatattaaagaaaataatggattacaatttttattaaaatattttttgaaaaaggatttaaa
>Arctosa_personata
gctataagagtgttaattcgaatggaattaggtcattctggaagtcttttaggggatgatcatttatataatgtagtggttaccgctcatgcttttgttatgattttttttatggttatacctattttgattggtggatttgggaattgattggttcctttaatattaggggctcctgatatatcttttcctcgtataaataatctttctttttgattgttgcctccttctttgtttttattatttatatcttctatggtggagataggtgttggagcaggatgaactgtttatcctcctttagcttctagaatagggcatagagggagttctatggattttgctattttttctcttcatttagcaggggcttcttctattataggagctgttaattttatttctactattattaatatacggttgttgggaataagaatagaaaaggttccattgtttgtatgatctgtattgattacggctattttattattgctttctttacctgtattagcaggtgctattactatattgttgacagatcgtaattttaatacttctttttttgatcctgcaggaggaggagatcctattttatttcagca-------------------------------------------------------------------------------------------------------------------------------------------------------------------------------------------------------------------------------------------------------------------------------------------------------------------------------------------------------------------------------------------------------------------------------------------------------------------------------------------------------------------------------------------------------------------------------------------------------------------------------
>Arctosa_raptor
gctataagagtgttaattcgacttgagttaggacattctggtagtttattaggggatgatcatttgtataatgtaatagttactgctcatgcttttgttataattttttttatagtaatacctattttaattgggggatttgggaattgattaattcctttaatattaggagctcctgatatatcttttcctcgaatgaataatctttctttttgattgttacctccttctttatttttattgtttatatcttctatagtagaaataggagtgggagcaggatgaacagtttatcctcctttatcttcttctataggtcatatagggagatctatagattttgctattttttctttacatttagctggagcttcatctattataggagctattaattttatttctacaattgtaaatatacgtttaattggtatatctatagagaaagttcctttatttgtatgatcggtttttattaccgctattttattgttattatctcttcctgtgttagcaggtgctattactatattgttaactgatcga------------------------------------------------------------------------------------------------------------------------------------------------------------------------------------------------------------------------------------------------------------------------------------------------------------------------------------------------------------------------------------------------------------------------------------------------------------------------------------------------------------------------------------------------------------------------------------------------------------------------------------------------------------------------------------------
>Arctosa_rubicunda
gctataagcgtattaattcgaatggaattaggacattctggaagtctcttaggagatgatcatttgtataatgtagtagttactgctcatgcttttgtaatgattttttttatagtaataccaattctaattggtggatttggaaattggttagtacctttaatgttaggggctcctgatatatcttttcctcgaataaataatctttctttttgactactacctccttctctgtttttattgttaatatcttctatggtagaaataggagtaggggcagggtgaactgtttatcctcctttagcatctagaatagggcatatgggaagttctatggattttgctattttttctcttcatttagctggtgcttcctctattatgggagcagtaaattttatttcaactattattaatatacgattaataggtataagaatggagaaagttcctttatttgtttggtcggtattaattacagctgtgttattattactttctttacctgtgttagcaggtgctattacaatactattgactgaccgaaattttaatacttctttttttgacccagcgggtgggggag--------------------------------------------------------------------------------------------------------------------------------------------------------------------------------------------------------------------------------------------------------------------------------------------------------------------------------------------------------------------------------------------------------------------------------------------------------------------------------------------------------------------------------------------------------------------------------------------------------------------------------------------------
>Arctosa_sapiranga
gctataagagtattaattcgaatagaattaggaaattctggaagtttattaggtgatgatcatttatataatgtaatggttactgctcatgcttttgtaataattttttttatagtaatacctattttgattggaggatttggaaattgactagttcctttaatattaggggctcctgatatatcatttcctcgtataaataatctttctttttgattactccccccttctttatttttgttatttatatcatctatggtagagatgggagttggagcaggatgaactgtttatcctccattagcttctagagtaggtcatattggaagttcaatggattttgctattttttctcttcatttagctggggcatcttctattataggggctgttaattttatttctactattataaatatacgattaattggagttagaatagaaaaaattcctttgtttgtatgatctgttttgattacagctgtattattattgctttctttaccagttttagctggtgctattactatattgttaactgatcgaaattttaatacttctttttttgaccctgcggggggaggggatccaattttatttcaaca-------------------------------------------------------------------------------------------------------------------------------------------------------------------------------------------------------------------------------------------------------------------------------------------------------------------------------------------------------------------------------------------------------------------------ttaaaatggcggcatttaatcttattagaggaacttgtttattaatcgataatccacgttaaattttacttatataccgccgtcttaagaattaattatatttttcttacctaaaaagttaggtcaaggtgtaattaatattaaagaatataatgagttactttttttattaaaataaaatttgaaaaagaatttata
>Arctosa_stigmosa
------------------------------------------------------------------------------------------------------------------------------------------------------------------------------------------------------------------------------------------------------------------------------------------------------------------------------------------------------------------------------------------------------------------------------------------------------------------------------------------------------------------------------------------------------------------------------------------------------------------------------------------------------------------------------------------------------------------------------------------------------------------------------------------------------------------------------------------------------------------------------------------------------------------------------------------------------------------------------------------------------------------------------------------------------ttaaaatggcggcattctatcttattagaggaatctgttttataatcgacaatccacgttaattttcacttatataccgccatctaaagaattaatcttattattccaaaataaaaagttaggtcaaggtgtaatcaatattaaagaaaataatggattacaatctttacaaaaatttactttgaaaaagaatttaaa
>Arctosa_subamylacea
------------------------------------------------------------------------------------------------------------------------------------------------------------------------------------------------------------------------------------------------------------------------------------------------------------------------------------------------------------------------------------------------------------------------------------------------------------------------------------------------------------------------------------------------------------------------------------------------------------------------------------------------------------------------------------------------------------------------------------------------------------------------------------------------------------------------------------------------------------------------------------------------------------------------------------------------------------------------------------------------------------------------------------------------------ttaaaatggcggcattctatcttattagaggaatctgttttataatcgacaatccacgttaattttcacttatataccgccatctaaagaattaatcttattattccaaaataaaaagttaggtcaaggtgtaatcaatattaaagaaaataatggattacaatctttacaaaaatttactttgaaaaagaatttaaa
>Arctosa_villica
gctataagagtattgattcgaatggaattaggtcattctggaagtcttttaggggatgatcatttgtataatgttgtagttactgctcatgcttttgttatgattttttttatagtaataccaattttgattggtggatttggtaattgattagttcctttaatattaggagcccctgatatatcttttcctcgaataaataatctttctttttgattattacctccttctttatttttgttatttatatcttctatggtagaaataggggtgggggcaggatgaactgtttatccccctttagcttctagaatgggacatatgggaaattctatggattttgctattttttctcttcatttggctggagcttcttctattataggggctgttaattttatttctactattattaatatacggttgttagggataagaatggaaagggttcctttgtttgtatgatctgtgttgattacggctattttgttgttactttctttacctgtattggcaggtgctattactatattgttaacagatcgtaattttaatacttctttttttgatcctgcagggggaggggatcctattttatttcaaca-------------------------------------------------------------------------------------------------------------------------------------------------------------------------------------------------------------------------------------------------------------------------------------------------------------------------------------------------------------------------------------------------------------------------------------------------------------------------------------------------------------------------------------------------------------------------------------------------------------------------------
>Artoria_howquaensis
------------------------------------------------------------------------------------------------------------------------------------------------------------------------------------------------------------------------------------------------------------------------------------------------------------------------------------------------------------------------------------------------------------------------------------------------------------------------------------------------------------------------------------------------------------------------------------------------------------------------------------------------------------------------------------------------------------------------------------------------------------------------------------------------------------------------------------------------------------------------------------------------------------------------------------------------------------------------------------------------------------------------------------------------------ttaaaatggcggcatttcatcttattagaggaatctgttttataatcgatactccacgataattttcacttatataccgccatctaaagaatcaattttattattctaaactaaaaagttaggtcaaggtgtaatcaatataaaagaaaataatggattacatttaaaaataaattttaatttgaaaaagaatttaaa
>Artoriopsis_expolita
gctataagtgtattgattcgaatagaattaggtcattctggaagtcttttaggtgatgatcacttgtataatgtaatagttactgctcatgcttttgttataattttttttatagtaataccaattttaattggtggttttggaaattgattagttcctttaatattaggagctcctgatatatcttttcctcgaataaataatctttcattttgattattacctccttcattatttttgttatttatatcttctatagtggaaataggagttggagcaggttgaactgtttatcctcctttagcttctagagtaggtcatataggaagttctatagattttgctattttttcgttacatttagcaggtgcttcttctattataggagctattaattttattactactattattaatatacgtttagttggaataagaatagagaaaattcctttattcgtttggtctgtttttattactgctattttattattattatcattacctgtattagcaggtgctattactatactgttaacagat---------------------------------------------------------------------------------------------------------------------------------------------------------------------------------------------------------------------------------------------------------------------------------------------------------------------------------------------------------------------------------------------------------------------------------------------------------------------------------------ttaaaatggcggcatttcatcttattaaaggaatctgttttataatcgataatccacgataattttcacttatataccgccgtctaaagaattaattttattattctaaaataaaaagttaggtcaaggtgtaatctacattttagtaaaaaatggattacattataaataaaaatttacattaaaaaaggattcaaa
>Aulonia_albimana
gctataagagtattgattcgaatggagttaggtcattctggaagtttattgggagatgatcatttgtataatgttgtagttactgctcatgcatttgttatgattttttttatagttatacctattttgattggaggttttggaaattggttggttcctttaatattaggggctcctgatatatcatttcctcgtataaataatctttctttttgattattacctccttctttgtttttattattaatgtcttctttggttgagataggggttggggcaggttgaactgtttatcctcctttggcttctagagttgggcatataggaagatctatggattttgctattttttctcttcatttggctggtgcttcttctattatgggagctgtaaattttatttctacaattattaatatacgggtagttggaatatctatagataaggttcctttgtttgtttgatctgtttttgttactgctgttttattgcttttgtctctacctgttttagcgggtgctattactatgttattgactgatcgaaattttaatacttctttttttgatcctgctgggggaggggatcctattttatttcaaca-------------------------------------------------------------------------------------------------------------------------------------------------------------------------------------------------------------------------------------------------------------------------------------------------------------------------------------------------------------------------------------------------------------------------------------------------------------------------------------------------------------------------------------------------------------------------------------------------------------------------------
>Birabenia_birabenae
gctataagagtattaattcgaatagaattaggaaaccctggaagactattaggggatgatcatttatataatgtaatggttacagctcatgcttttgttataattttttttatagtgataccaattcttattggtggatttggaaattgattaattcctttaatattaggtgctccagatatgtcttttcctcgaataaataatctttctttttgattgttacctccttctttgtttttattatctatatcttctatggttgaaataggagttggggctgggtgaactgtttatccgcccttagcatcaagagttggccatatagggagatctatagattttgctattttttctcttcatttagctggagcttcttccattataggagcggtaaattttatttctactattattaatatacgagtattaggaatatctatagagaaggtacccttatttgtatgatcagtgttgattactgctattttattgttactttctttaccagtattagctggggctattactatattattaacagatcgaaattttaatacttctttttttgatcctgcaggaggtggggatcctattttatttcaaca-------------------------------------------------------------------------------------------------------------------------------------------------------------------------------------------------------------------------------------------------------------------------------------------------------------------------------------------------------------------------------------------------------------------------------------------------------------------------------------------------------------------------------------------------------------------------------------------------------------------------------
>Diapontia_uruguayensis
gctataagaatattgattcgaatagaattaggtcattctggaagtcttttaggagatgatcatttatataatgtaatagtaactgctcatgcttttgtaataattttttttatagtaatacctattttaattggtggtttcgggaattgattagtacctttaatattaggggctcctgatatatcttttcctcgaataaataatctttctttttgattattacccccttctttatttttattatttatgtcttctatagttgaaataggggttggagctggatgaacagtatatcctcctttggcttcttcagtaggtcatataggaagatcaatggattttgctattttttctttacatttagctggagcttcttctattataggagctgtaaattttatttctactattattaatatacgtttagtaggaatatctatagaaaaagtacctttatttgtttgatcagtttttattactgctattttattattattatcattacctgtattagcaggtgctattactatattattgactgatcgtaattttaatacttctttttttgatcctgctgggggaggagacccaattttatttcaaca-------------------------------------------------------------------------------------------------------------------------------------------------------------------------------------------------------------------------------------------------------------------------------------------------------------------------------------------------------------------------------------------------------------------------ttgtaatggcggcatttcatcttattagaggaacctatttaataatcgacaatccacgataatttttacttatataccgccatctaaagaattaattttattattcttaaataaaaagttaggtcaaggtgtaatcaatattaaagattaaaacgggttacatttattataaaaataatatttgaaaaaggatttaaa
>Draposa_tenasserimensis
gctataagagtattaattcgaatggaattagggaatcctggtagattattaggtgatgatcatttatataatgtgatagttaccgctcatgcttttgtgataattttttttatagtaatgccaattcttattggtgggtttggaaattgattagttcctttaatattaggagctcctgatatatcttttcctcgaataaataatctttctttttggttgttaccaccttctttatttttattatcaatgtcttcaatagtggaaataggtgttggtgcgggatgaacagtttacccgccattggcatctacagttggtcatatagggagttctatggattttgctattttttctcttcatttagctggtgcttcttctattataggggctgtaaattttatttctactattattaatatacgtatgttaggaatatctatagaaaaggttcctctttttgtttgatcagtattaattactgcagttttattattactttctttacctgttttagcaggagccattactatattattaactgatcgaaattttaatacttctttttttgaccctgctggtggaggggatccaattttgtttcaa---------------------------------------------------------------------------------------------------------------------------------------------------------------------------------------------------------------------------------------------------------------------------------------------------------------------------------------------------------------------------------------------------------------------------------------------------------------------------------------------------------------------------------------------------------------------------------------------------------------------------------
>Evippa_aequalis
--tataagagttttgattcgaatagaattagggaatcctggaagtcttttaggagatgatcatttatataatgtgattgttactgctcatgcttttgtaataattttctttatagtaatgccaattttgattggagggtttggaaattgattggtacctttaatgttaggggctcctgatatgtcttttcctcgaataaataacctctctttttgattgcttcctccttctttatttttattatttatgtcttctatagtagaaataggggttggagcgggatgaactgtttatcctcctttggcatcttcggttggtcatataggaagttctatggattttgctattttttctttacatttggctggtgcttcttctattatgggggctgtaaattttatttctactattattaatatacggttagttggaatatctatggagaaggtgccgttgtttgtatggtcagtttttattactgcaattttattattattgtctttacctgttttagcaggtgctattactatattgttgactgatcgaaattttaatacttctttttttgatcctgctggaggaggagatcctattttgtttcaaca-------------------------------------------------------------------------------------------------------------------------------------------------------------------------------------------------------------------------------------------------------------------------------------------------------------------------------------------------------------------------------------------------------------------------------------------------------------------------------------------------------------------------------------------------------------------------------------------------------------------------------
>Evippa_arenaria
gcaataagagttttgattcgaatagagttgggaantcctggaagtcttttaggagatgatcatttatataatgtgattgttactgctcatgcttttgtaangattttttttatggtaatgccaattttgattggagggtttggaaattgattagttcctttaatattgggagctcctgatatgtcttttcctcgaataaataatctttctttttgattatggcccccttctttgtttttattatttatatcttctatggtagaaatgggagtcggagcgggatgaactgtttatcctcctttagcatcttcggttggtcatataggaagttctatggattttgctattttttctttgcatttggctggtgcttcttctattataggagctgtaaattttatttctactattattaatatgcggttggtgggaatatctatggagaaggtgccgttgtttgtgtggtcagtttttattactgcaattttgttgttattgtctttacctgttttagcaggggctatta--------------------------------------------------------------------------------------------------------------------------------------------------------------------------------------------------------------------------------------------------------------------------------------------------------------------------------------------------------------------------------------------------------------------------------------------------------------------------------------------------------------------------------------------------------------------------------------------------------------------------------------------------------------------------------------------------------------
>Evippa_onager
------------------------------gggaattctggtagtcttttaggagatgatcatttatataatgttattgttactgctcatgcttttgtaataatttttttgatagtaatgccaattttaattgggggttttggtaattgattggttcctttaatgttgggggctcctgatatatcatttcctcgaataaataatctttctttttgattgttacctccttctttatttttattgtttatatcttctatggttgaaataggagttggggctggatgaactgtttatcctcctttagcttcttcagttggtcatatgggtagttctatagattttgctattttttctttgcatttggctggtgcttcttctattataggggctgtaaattttatttctactattattaatatacgactggtaggaatgtcttttgaaaaggttcctttatttgtttgatcggtgtttattacggctgttttattgttattatctttgcctgttttagcgggtgctatta--------------------------------------------------------------------------------------------------------------------------------------------------------------------------------------------------------------------------------------------------------------------------------------------------------------------------------------------------------------------------------------------------------------------------------------------------------------------------------------------------------------------------------------------------------------------------------------------------------------------------------------------------------------------------------------------------------------
>Evippa_praelongipes
gcaataagagttttgattcgaatagagttaggaaatcctgggagccttttaggagatgatcatttatataatgtaattgttactgctcatgcttttgtaataattttttttatggtaataccaattttgattggggggtttggaaattggttggttcctttaatattgggagctcctgatatgtcttttcctcgaataaataatctttctttttgattattgcctccttctttatttttattatttatgtcttctatggttgaaataggagttggagcgggatgaactgtttatcctcctttagcatcttcggttggtcatatgggaagttctatagattttgctattttttctttacatttggctggtgcttcttctattatgggagctgtaaattttatttctactattattaatatacggttagtaggaatatctatagagaaggtaccgttgtttgtgtggtcagtttttattactgcaattttattattgttgtctttacctgttttagcaggggctattactatattattaactgatcgaaactttaatacttctttttttgatcctgctg-----------------------------------------------------------------------------------------------------------------------------------------------------------------------------------------------------------------------------------------------------------------------------------------------------------------------------------------------------------------------------------------------------------------------------------------------------------------------------------------------------------------------------------------------------------------------------------------------------------------------------------------------------------
>Geolycosa_escambiensis
gcaataagagcattaattcgaatagaattaggtaatcctggaagtttattaggtgatgatcatctttataatgttgtcgttactgctcatgcttttgtaataattttttttatagttataccaattttaatcggtgggtttggaaattgattagtaccattaatactaggagctcctgatatatcttttccccgaataaataatctttccttttgattattacctccttctttatttttattatttatatcttctatggttgaattaggtgtaggagctggttgaactatttatcctcctttagcatctacaataggtcatacaggagtttcgatggatttaacgattttttctcttcacttagctggagcttcctctattataggagcagttaattttatttctactattattaatatacgaatattaggaatatctatggaaaaagtacctttatttgtttgatctgtattaattactgctatcttgttacttctatctttacctgtattagcaggtgccattactatattattaacagaccgaaactttaacacttctttctttgaccctgcaggtg--------------------------------------------------------------------------------------------------------------------------------------------------------------------------------------------------------------------------------------------------------------------------------------------------------------------------------------------------------------------------------------------------------------------------------------------------------------------------------------------------------------------------------------------------------------------------------------------------------------------------------------------------------
>Geolycosa_fatifera
gcaataagagcattgattcgaatggaattaggacatcctggaagtttattaggtgatgatcatctttataatgttgttgttactgctcatgcttttgtaataattttttttatggttataccaattttaattggtgggtttggaaattgattagttccattaatattaggagctcctgatatatcttttcctcgaataaataatctttctttttgattattacctccttctttatttttattatttatatcttctatagttgaaataggtgtaggagctggctgaactatctatcctcctttagcatctacaataggtcatacaggagtttcaatagacttaactattttttctctccatttagctggagcttcttctattataggagcagttaattttatttctactattattaatatacgaatgctaggaatatctatggaaaaggtacctttatttgtttgatctgtattaattactgctgttttattattactttctttacctgtattagcaggtgctattactatattattaacagatcggaattttaatacttctttctttgatcctgcaggag--------------------------------------------------------------------------------------------------------------------------------------------------------------------------------------------------------------------------------------------------------------------------------------------------------------------------------------------------------------------------------------------------------------------------------------------------------------------------------------------------------------------------------------------------------------------------------------------------------------------------------------------------------
>Geolycosa_hubbelli
gcaataagagcattgattcgaatagaactaggtaatcccggaagtttattaggtgacgaccatctttataatgttgttgttactgctcatgctttcgtaataatttttttcatagttataccaattttaattggtggatttggaaattgattagtgccattaatattgggagctcctgatatatcttttcctcgaataaataatctttctttttgattattacctccttctttatttttattatttatgtcttctatggttgaattaggtgtaggagctggttgaactatttatcctcctttagcatctacaataggtcatacaggagtttcaatagatttaacaattttttctcttcatttagctggagcttcttccattataggagcggttaattttatttctactattattaatatacgaatattgggaatatctatagaaaaagtacctttatttgtttgatctgtattaattactgctattttattattgctttctttgcctgtattagcgggtgctattactatgttattaacggatcgaaattttaatacttctttctttgatcctgcaggtg--------------------------------------------------------------------------------------------------------------------------------------------------------------------------------------------------------------------------------------------------------------------------------------------------------------------------------------------------------------------------------------------------------------------------------------------------------------------------------------------------------------------------------------------------------------------------------------------------------------------------------------------------------
>Geolycosa_insulata
gctataagagtattaattcgaatggagttaggtaattctggaagtttattaggagatgatcatttatataatgtaatagttacagctcatgcttttgtaataattttttttatggttatgccaattcttattggtggatttggtaattgattagttcctttaatattaggagctccagatatatcatttcctcgaataaataatctttctttttgattattacctccttctttgtttttattatctatatcttctatagtagaaatgggagttggggcaggatgaactgtatatcctcctttagcgtcaagagtagggcatataggaagttctatagattttgctattttttctcttcatttagctggggcttcttctattataggagcagtgaattttatttcaactattattaatatacgaatattaggaatatcaatggagaaagtatctttatttgtatggtcagtattaattactgctattttattattactttctttaccagttttagctggtgctattacaatgttgttaacagatcgaaattttaatacttctttttttgatccggcaggtggaggggatcctattttgtttcagca-------------------------------------------------------------------------------------------------------------------------------------------------------------------------------------------------------------------------------------------------------------------------------------------------------------------------------------------------------------------------------------------------------------------------------------------------------------------------------------------------------------------------------------------------------------------------------------------------------------------------------
>Geolycosa_micanopy
gcaataagagcattgattcgaatagaactaggtaatcctgggagtttattaggtgacgaccatctttataatgttgttgttactgctcatgctttcgtaataatttttttcatagttataccaattttaattggtggatttggaaattgattagtgccattaatattgggagctcctgatatatcttttcctcgaataaacaatctttctttttggttattacctccttctttatttttgttatttatgtcttctatggttgaattaggtgtaggagctggttgaactatttatcctcctttagcatctacaataggtcatacaggagtttcaatagatttaacaattttttctcttcatttagctggagcttcttccattataggagcggttaattttatttctactattattaatatacgaatattgggaatatctatggaaaaagtacctttatttgtttgatctgtattaattactgctattttattattgctttctttacctgtattagcgggtgctattactatgttattaacggatcgaaattttaatacttct---------------------------------------------------------------------------------------------------------------------------------------------------------------------------------------------------------------------------------------------------------------------------------------------------------------------------------------------------------------------------------------------------------------------------------------------------------------------------------------------------------------------------------------------------------------------------------------------------------------------------------------------------------------------------
>Geolycosa_ornatipes
gcaataagagcattaattcgaatagaactaggtaatcctggaagtttattaggtgacgatcatctttataatgttgttgttactgctcatgcttttgtaataattttcttcatagttataccaattttaattggtggatttggaaattggttagtgccattaatattaggagctcctgatatatcctttcctcgaataaataatctttctttttggttattacctccttctttatttttattatttatatcttctatagttgaattaggtgtaggagctggttgaactatttaccctcctttagcgtctacaataggtcatacaggagtttcaatggatttaacgattttctctcttcatttagctggagcttcttccattataggagcggttaattttatttctactattattaatatacgaatattaggaatatcaatagaaaaagtacctttatttgtttgatctgtgttaattactgctgttttattattactttctttacctgtgttagcaggtgctattactatattattaacagatcgaaattttaatacttctttctttgatcctgcaggtg--------------------------------------------------------------------------------------------------------------------------------------------------------------------------------------------------------------------------------------------------------------------------------------------------------------------------------------------------------------------------------------------------------------------------------------------------------------------------------------------------------------------------------------------------------------------------------------------------------------------------------------------------------
>Geolycosa_patellonigra
gcaataagagcattaattcgaatagaactaggtaatcctggaagtttattaggtgacgatcatctttacaatgttgttgttactgctcatgcttttgtaataattttctttatagtaataccaattttaattggtggatttggaaattgattagtaccattaatattaggagctcctgatatatcctttcctcgaataaataatctttctttttggttattacctccttctttatttttattatttatatcttctatggttgaattaggtgtaggagctggttgaactatttatcctcctttagcatctacaataggtcatacaggagtttcaatggatttaacgattttctctcttcatttagctggagcttcttctattataggagcggttaattttatttctactattattaatatacgaatattaggaatatcaatagaaaaagtacctttatttgtttgatctgtattaattactgctgttttattattactttctttacccgtgttagcaggtgctattactatattattaa--------------------------------------------------------------------------------------------------------------------------------------------------------------------------------------------------------------------------------------------------------------------------------------------------------------------------------------------------------------------------------------------------------------------------------------------------------------------------------------------------------------------------------------------------------------------------------------------------------------------------------------------------------------------------------------------------
>Geolycosa_pikei
gcaataagagcattaattcggatagaattaggtaatcctggaagtttattaggtgatgatcatctttataatgttgtcgttactgctcatgcttttgtaataattttttttatagttataccaattttaattggtggatttggaaattgattagttccattaatattaggagctcctgatatatcttttccccgaataaataatctttccttttgattattacctccttccttatttttattatttatatcttctatggttgaattaggtgtaggagctggttgaactatttatcctcctttagcatctataataggtcatacaggagtttcaatggatttaacgattttttctcttcatttagctggagcttcctctattataggagcagttaattttatttctactattattaatatacgaatactaggaatatctatagaaaaagtacctttatttgtttgatctgtattaattactgctatcttattacttctttctttacctgtattagcaggtgctattactatattattaacagatcgaaattttaatacttctttctttgatcctgcaggtg--------------------------------------------------------------------------------------------------------------------------------------------------------------------------------------------------------------------------------------------------------------------------------------------------------------------------------------------------------------------------------------------------------------------------------------------------------------------------------------------------------------------------------------------------------------------------------------------------------------------------------------------------------
>Geolycosa_rafaelana
gcaatgagagcattgattcggatagaattaggaaatcctggaagtttattaggtgatgatcatctttataatgttgttgttactgctcatgcttttgtaatgattttttttatagttataccaattttaattggagggtttggaaattgattagttccattaatattgggggctcctgatatatcttttcctcgaataaataatctttctttttgattattacctccttctttatttttgttatttatatcttctatagttgaaataggtgtaggagctggttgaactatttatcctcctttagcatctacgataggtcatacaggagtttcaatagacttaactattttttctcttcacttagctggggcttcttctattataggagcagtaaattttatttctactattattaatatacgaatgttaggaatatctatagagaaagtacctttatttgtttgatctgtattaattaccgctgttttattattactttctttacctgtattagcaggtgctattactatattattaacagatcggaattttaatacttctttctttgatcctgcaggag--------------------------------------------------------------------------------------------------------------------------------------------------------------------------------------------------------------------------------------------------------------------------------------------------------------------------------------------------------------------------------------------------------------------------------------------------------------------------------------------------------------------------------------------------------------------------------------------------------------------------------------------------------
>Geolycosa_riograndae
gcaataagagcattgattcgaatagaattaggtaatcctggaagtttattaggtgatgatcatctctataatgttgttgttactgctcatgcttttgtaataattttttttatagttataccaattttaattggtggatttggaaattgattagttccattaatattaggagctcctgatatatctttccctcgaataaataatctttctttttgattattacctccttccttatttttattatttatatcttctatggttgagataggtgtgggagctgggtgaactatttatcctcctttagcatcaacaataggccatacaggagtttcaatagatttaacaattttttctcttcatttagctggagcttcttctattataggagcagttaactttatttctactattattaatatacgaatgttaggaatatctatagaaaaagtacctttatttgtatgatctgtattaattactgctgttctattacttctttctttacctgtattagcaggtgctattactatattattaacggatcgaaattttaatacttccttttttgatcctgcaggag--------------------------------------------------------------------------------------------------------------------------------------------------------------------------------------------------------------------------------------------------------------------------------------------------------------------------------------------------------------------------------------------------------------------------------------------------------------------------------------------------------------------------------------------------------------------------------------------------------------------------------------------------------
>Geolycosa_rogersi
gcgataagagcattaattcgaatagaattaggtaatcctggaagtttattaggtgatgatcatctttataatgtggtagttactgctcatgcttttgtaataattttttttatagtaataccaattttaattggtggatttggaaattgattagtaccattaatattaggagctcctgatatatcttttcctcggataaataacctttctttttgattattacctccttctttatttttattgtttatatcttctatggttgaaataggtgtaggagctggttgaactatttatcctcctttagcatctacaataggtcatacaggagtttcaatggacttgacaattttttctcttcatttagctggagcttcatctattataggagcagttaattttatttccactattattaatatacgaatattaggaatatctatggaaaaagtacctttattcgtttgatctgtattaattactgctgttttattgttactttctttacctgtattagcaggtgctattactatattattaacagatcgaaattttaatacttctttctttgatcctgcaggag--------------------------------------------------------------------------------------------------------------------------------------------------------------------------------------------------------------------------------------------------------------------------------------------------------------------------------------------------------------------------------------------------------------------------------------------------ttataatggcggcattatatcttattagaggaacctgtttttraatcgataatccacgttaatttttacttatataccgccatctaa--aattattttaacttttcaaaactaaaaaattaggtcaaggtgtagtctatatcaaagtaaataatgggttacattttatattaaaatattcttcgaaaagggatttaac
>Geolycosa_turricola
gcaataagagcattaattcggatagaattaggtaatcctggaagtttattaggtgatgatcatctttataatgttgttgttactgctcatgcttttgtaataattttttttatagttataccaattttaattggtgggtttggaaattgactagttccgctaatattaggagctcctgatatatcttttccccgaataaataatctttccttttgattattacctccttccttatttttattatttatatcttctatggttgaattaggtgtaggagctggttgaactatttatcctcctctagcatctacaataggtcatacaggagtttcaatggatttaacgattttttctcttcacttagctggagcttcctctattataggagcagttaattttatttctactattattaatatacgaatattaggaatatctatagaaaaagtacctttatttgtttgatctgtattaattactgctatcttattacttctttctttacccgtattagcaggtgctattactatattattaacagatcgaaattttaacacttctttctttgatcctgcaggtggtggtgatccaattttatttcaaca-------------------------------------------------------------------------------------------------------------------------------------------------------------------------------------------------------------------------------------------------------------------------------------------------------------------------------------------------------------------------------------------------------------------------------------------------------------------------------------------------------------------------------------------------------------------------------------------------------------------------------
>Geolycosa_wrighti
gcaataagagcattgattcgaatagaattaggaaatcctggaagtttattaggtgatgatcatctttataatgtcgttgttactgctcacgcttttgtaataattttttttatagtaataccaatcttaattggtgggtttggaaattgattagttccattgatattaggagctcctgatatatcttttcctcgaataaataacctttctttttgattattacctccttctttatttttgttatttatatcttctatagttgaaataggtgtaggagctggttgaactatctatcctcctttagcatctacaataggtcatacaggagtttcaatagatttaactattttttctcttcacttagctggagcttcttccattataggagcagttaattttatttctactattattaatatacgaatgttaggaataactatggaaaaagtacctttatttgtttgatctgtattaattactgctgttttattattactttctttacctgtattagcaggtgctattactatattattaacagaccgaaattttaatacttctttctttgatcctgcaggaggtggtgatccaattttattccaaca-------------------------------------------------------------------------------------------------------------------------------------------------------------------------------------------------------------------------------------------------------------------------------------------------------------------------------------------------------------------------------------------------------------------------------------------------------------------------------------------------------------------------------------------------------------------------------------------------------------------------------
>Geolycosa_xera
gcaataagagcattaattcgaatagaactaggtaatcctggaagtttattaggtgatgatcatctttataatgttgttgttactgctcatgcttttgtaatgatttttttcatagttataccaattttaattggtggatttgggaattgattagtaccattaatattaggagctcctgatatatcttttcctcggataaacaatctttctttttggttattacctccttctttatttttattatttatatcttccatggttgaattaggtgtaggagctggttgaactatctatcctcctttagcatctacaataggccatacaggagtttcaatggatttgacaattttttctcttcatttagctggagcttcttccattataggagcagttaattttatttctactattattaatatacgaatattagggatatctatagaaaaagtacctttatttgtttgatctgtgttaattactgctgttttattattactttctttacctgtattagcaggtgctattactatattattgacggatcgaaattttaacacttctttctttgatcctgcaggtg--------------------------------------------------------------------------------------------------------------------------------------------------------------------------------------------------------------------------------------------------------------------------------------------------------------------------------------------------------------------------------------------------------------------------------------------------------------------------------------------------------------------------------------------------------------------------------------------------------------------------------------------------------
>Gladicosa_bellamyi
gctataagtgtattgattcggatagaattagggaattctggtagtttattaggagatgatcatttatataatgttatagttactgctcatgcctttgtaataattttttttatagtaataccaattcttattggtggatttggaaattgattaattcctttaatattaggtgctcctgatatatcatttccccgtataaataatctttcattttgattattaccaccttctttatttttattatctatatcttcaatagtggagataggagtgggagctggttgaactgtttatccacctttagcttctagaataggacatataggaagttctatagattttgctattttttctcttcatttagccggggcttcttcaattataggagcggtaaattttatttctactattattaatatacggatattagggatatctatggaaaaagttcctttatttgtttggtcagtattaattactgcggttttattattactttctttacctgttttagcgggtgctattactatattattaactgatcgaaattttaatacttctttttttgaccctgcagggggaggtgatcctattttgtttcaaca-------------------------------------------------------------------------------------------------------------------------------------------------------------------------------------------------------------------------------------------------------------------------------------------------------------------------------------------------------------------------------------------------------------------------------------------------------------------------------------------------------------------------------------------------------------------------------------------------------------------------------
>Gladicosa_gulosa
gcaataagtgtattaattcgaatggaattaggtaattctggaagattattaggagatgatcatttatataatgttatagttactgctcatgcttttgtaataattttttttatagtaatgccaattcttattggtggatttggaaattgattagtgcctttaatattaggtgcgcctgatatatcttttcctcgtataaataatctttctttttgattattaccaccttctttatttttattatctatatcttcaatagtagaaataggagtaggagctggttgaactgtttatccacctttagcttctagaataggtcatataggaagttctatagattttgctattttttctcttcatttagctggggcttcttcaattataggtgcagtaaattttatttctactattattaatatacgaatattaggaatatctatagagaaagttcctttatttgtttgatcagtattgattactgcggtattattattactttctttacctgttttagcaggtgctattactatattattaacagatcgaaattttaatacttctttttttg--------------------------------------------------------------------------------------------------------------------------------------------------------------------------------------------------------------------------------------------------------------------------------------------------------------------------------------------------------------------------------------------------------------------------------------------------------------------------------------------------------------------------------------------------------------------------------------------------------------------------------------------------------------------
>Gnatholycosa_spinipalpis
gctataagagtattgattcgtatagagttaggtcattctggaagtttgcttggagacgatcatttgtataatgttatagttactgctcatgcttttgttataattttttttatagtaatacctattcttattggaggatttggtaattgattagtacctttgatgttaggtgctcctgatatatcttttcctcgaataaataatctttctttttgattattacctccttctttatttttattgtttatatcttctatggttgaaataggtgttggagcaggatgaactgtttatcctccattagcgtctagagttggacatataggaagatctatggattttgctattttttctcttcatttagctggagcttcttctattataggtgctgtaaattttatttctactatttttaatatacggttggttggaatttctatagaaaaggtgcctttatttgtttgatcagttttaattactgctgttttattgttgttttctttaccagttttagctggagctattactatattgttaactgatcgtaattttaatacttctttttttgatccagctggaggaggtgatcctattttatttcaaca-------------------------------------------------------------------------------------------------------------------------------------------------------------------------------------------------------------------------------------------------------------------------------------------------------------------------------------------------------------------------------------------------------------------------tttaaatggcggcatttcatcttattagaggaacctgtttattaatcgacaatccacgttaattttcacttatatatcgctgtttaaagaattaattttttttttcaaaactaaaaaaataagtcaaggtgtagtttaaatgtaagcatattatgggttacaatattttttaaaaaaaactttcaaataggatttata
>Hippasa_pantherine
gctataagagtattaattcgaatggaattagggaatcctggaaagttattaggagatgatcatttatataatgttattgttactgctcatgcttttgtaataattttttttatagttataccaattttaattggtggttttggaaattgattagtaccattaatattaggtgctcctgatatatcatttcctcgaatgaataatctttcattctgattattacctccttctttatttttattatttatatcttctatagtagaaataggagttggagctggatgaactgtttatccacctttagcttctagaataggacatataggaagatcaatagattttgctattttttctcttcatttagctggggcttcttctattataggagcagtaaattttatttcaactattattaatatacgattaataggaatagagatggaaaaagttcctttatttgtttggtcagttttaattactgctattttattattactttctttacctgttttagcaggtgctat----------------------------------------------------------------------------------------------------------------------------------------------------------------------------------------------------------------------------------------------------------------------------------------------------------------------------------------------------------------------------------------------------------------------------------------------------------------------------------------------------------------------------------------------------------------------------------------------------------------------------------------------------------------------------------------------------------------
>Hippasa_madraspatana
gctataagagtattaattcgaatggaattaggaaatcctggaagattattgggtgatgatcatttatataatgttattgttactgctcatgcttttgttataattttttttatagtaatgccaattttaattggtgggtttggaaattgactagtgcctttaatattgggagctcctgatatatcttttcctcgaataaataatctttcgttttgattgttaccaccttctttatttttattgtttatgtcatctatagtagaaataggagtgggggctggatgaactgtttatcctcctttagcttctagtataggtcatataggaagatctatggattttgctattttttctcttcatttagctggtgcttcttctattatgggagctgtaaattttatttctactattattaatatacgtttaatagggatatctatagaaaaggtacctttatttgtttgatcagttttaattacagctattttattgttactttctttacctgttttagcaggtgctattactatattattaacagatcgaaattttaatacttcgttctttgatccagctggaggtggagatcctatttta---------------------------------------------------------------------------------------------------------------------------------------------------------------------------------------------------------------------------------------------------------------------------------------------------------------------------------------------------------------------------------------------------------------------------------------------------------------------------------------------------------------------------------------------------------------------------------------------------------------------------------------
>Hippasa_deserticola
gctataagagtattgattcgaatagaattaggtaatcctggaagattattaggtgatgatcatttatataatgttattgttactgctcatgcttttgtaataattttttttatagtaatgcctattttgattggaggttttggaaattgattggttcctttgatgttaggtgctcctgatatatcatttcctcgaataaataatctttcattttgattattacctccttctttatttttattatttatatcttctatagtggaaataggggtaggagcagggtgaactgtttatcctcctttagcttctagaataggacatataggaagatcaatggatttcgctattttttctcttcatttagctggtgcttcttctattataggagcagttaattttatttctactattattaatatacggttaataggaataagaatagagaaggttcctttgtttgtttgatcggttttaattactgctattttattattgctttctttaccagtattggctggtgctattactatattgttaactgatcgaaattttaatacttcattttttgatcctgcaggaggaggggatcctattttatttcaaca-------------------------------------------------------------------------------------------------------------------------------------------------------------------------------------------------------------------------------------------------------------------------------------------------------------------------------------------------------------------------------------------------------------------------------------------------------------------------------------------------------------------------------------------------------------------------------------------------------------------------------
>Hippasella_alhue
gctataagagtattgattcgaatagaattaggtcattctggaagtcttttaggagatgatcatttatataatgtaatggttactgctcatgcttttgtaataattttttttatagtaataccaattttgattggtggatttggaaattgattagttcctttaatattaggtgctcctgatatatcttttcctcgaataaataatctttctttttgattattacctccttctttgtttttattatttatatcatctatggtagaaataggagttggagctggatgaacagtttatcctcctttagcttcttcagttggtcatatagggagatctatggattttgctattttttctttacatttagctggtgcttcttcaattataggggctgttaattttatttctactattattaatatacgtttagtagggatatctatagaaaaagttcctttgtttgtatgatcagtttttattactgctattttattattattatcattaccagttttagctggtgctattactatattattgacagatcgaaattttaatacttctttttttgacccggctgggggaggtgatcctattttatttcaaca-------------------------------------------------------------------------------------------------------------------------------------------------------------------------------------------------------------------------------------------------------------------------------------------------------------------------------------------------------------------------------------------------------------------------ttataatggcggcattttattttattagaggaacctgtttattaatcgacaatccacgataattttcacttatataccgccatctaaagaactaattattttattcttaaataaaaagttaggtcaaggtgtaacctatataaaagataaaaatgggttacatttattataaaaataatatttaaaaaaggatttaaa
>Hogna__cf._frondicola
---------------------------------------------------------------------------------------------------------------------------------------------------------------------------------------------------------------------------------------------------------tcatctatggttgagataggtgttggggctggttgaacggtttaccctcctttggcttctagaataggacatataggaagttctatagattttgctattttttctttacatttagctggagcttcttctattataggggcggtgaattttatttctactattattaatatacgaatgttgggaatatctatggagaaggttcctttatttgtatgatcggtattgattactgccgttttattattactttctttacctgtattagcaggggctattactatattgttaacagatcgaaattttaatacttctttttttgatccggctggtggaggggatcctattttatttcaaca-------------------------------------------------------------------------------------------------------------------------------------------------------------------------------------------------------------------------------------------------------------------------------------------------------------------------------------------------------------------------------------------------------------------------------------------------------------------------------------------------------------------------------------------------------------------------------------------------------------------------------
>Hogna_albemarlensis
gcaataagagtattgattcggatggaattaggtaatcctggaagtttattgggagatgatcatctttataatgttatggttacagctcatgcttttgtaatgattttttttatagttatacctattcttattggtggatttggtaattgattagttcctttaatgttaggtgctcctgatatatcttttcctcgaataaataatctttctttttgattattgcctccttctttgtttttgttatctatatcttctatagttgaaataggggtaggagctgggtgaactgtttatcctcctttagcatcgagaataggtcatataggaagatctatggattttgctattttttctcttcatttagctggggcttcttctattataggagctgtaaattttatttctactattattaatatacgtatattaggaataactttagagaaggtttctttatttgtatgatcagtgttaattactgctattttattattactttctttacctgttttagcaggtgctattacaatgttattgactgatcgtaattttaacacttctttttttgatccagctgggggaggagatcctattttattt------------------------------------------------------------------------------------------------------------------------------------------------------------------------------------------------------------------------------------------------------------------------------------------------------------------------------------------------------------------------------------------------------------------------------------------------------------------------------------------------------------------------------------------------------------------------------------------------------------------------------------
>Hogna_blackwalli
gctataagagtgttgattcggatagagttaggaaatcctggaagtttattaggagatgatcatttatataatgtaatagtaactgctcatgcatttgtgataattttttttatagtaataccaattcttattggtgggtttggaaattgattgattcctttaatattaggggcgcctgatatatcctttcctcgaataaataatctttctttttggttgttaccaccttctttgtttttattatctatatcttctatagtagaaataggggtaggggctggatgaactgtttatccacctttggcttcgagaatagggcatataggaagttctatggattttgctattttttctcttcatttagctggagcttcttcaattataggggcagttaattttatttctacaattattaatatacgaatatctggtatatcaatggagaaggtgccattatttgtttgatcagtgttaattactgctattttgttattgctttctttacctgtattagcaggagctattactatattattaacggatcgaaattttaatacttctttttttgatccggcaggtggaggagatcctattttgtttcaaca-------------------------------------------------------------------------------------------------------------------------------------------------------------------------------------------------------------------------------------------------------------------------------------------------------------------------------------------------------------------------------------------------------------------------------------------------------------------------------------------------------------------------------------------------------------------------------------------------------------------------------
>Hogna_carolinensis
------------------------------------------------------------catttatataatgttatagttactgctcatgcttttgtgatgattttttttatagaantaccaattcttattggtggatttggaaattggttagttcctttgatattaggggctcctgatatatcatttcctcgtataaataacctttctttttgattattacctccttctttatttttattatctatgtcatctatggttgagataggtgttggggctggttgaacggtttatcctcctttggcttctagaataggacatataggaagttctatagattttgctattttttctttacatttagctggagcttcttctattataggggcggtgaattttatttctactattattaatatacgaatgttgggaatatctatggagagggttcctttatttgtatgatcggtattaattactgctgttttattattactttctttacctgtattagcaggggctattactatattgttaacagancgaaattttaatacttctttttttgatccggctggtggaggggatcctattttatttcaaca-------------------------------------------------------------------------------------------------------------------------------------------------------------------------------------------------------------------------------------------------------------------------------------------------------------------------------------------------------------------------------------------------------------------------------------------------------------------------------------------------------------------------------------------------------------------------------------------------------------------------------
>Hogna_crispipes
------------------------------------------------------------------------------------------------------------------------------------------------------------------------------------------------------------------------------cctccttctttatttttattgtctatgtcttctatggtagagataggagttggggctggatgaacggtttatccgcctttggcatctagagtaggtcatatggggagttctatagattttgctattttttctttacatttggctggggcttcttctattataggggcagtgaattttatttctacaattattaatatgcgaatattaggaatatcgatggaaaaggtacctttgtttgtttgatctgttttaattactgctgttttattattactttcgttacctgtattagcgggggctattactatactattaacggatcgaaattttaatacttctttttttgatcctgcaggtgggggtgatcctattttatttcagca-------------------------------------------------------------------------------------------------------------------------------------------------------------------------------------------------------------------------------------------------------------------------------------------------------------------------------------------------------------------------------------------------------------------------ttataatggcggcatttcatcttattagaggaacctgttctttaatcgataatccacgttcaatttcacttatataccgccatctaaaaaactaatattaatattttcaaataaaaagttaggtcaaggtgtaattaatatttaagtaaacaatgggttacgctttctataaaaatagaaatagaaaaag--------
>Hogna_espanola
gcaatgagagtattgattcgaatggaattaggtaatcctggaagtttgttaggggatgatcatttgtataatgtaatagttacagctcatgcttttgttatgattttttttatagtaatgcctattcttattggtggatttggtaattggttggttcctttaatgttgggagctcctgatatatcttttcctcggatgaataatctttctttttggttattaccaccttctttgtttttgttatctatatcttctatggtggagataggtgttggggctgggtgaactgtatatccacctttagcatcaagagttggacatataggaagttctatggattttgctattttttctcttcatttagctggagcttcttctattataggagcagtaaattttatttcaactattattaatatacgtatattaggaatgactatagagagggtacctttatttgtttggtcagtattgattactgctattttattattactttctttgcctgttttagcaggtgctattacgatgttattgactgatcgaaattttaatacttctttttttgacccagcggggggaggggatcctattttgttt------------------------------------------------------------------------------------------------------------------------------------------------------------------------------------------------------------------------------------------------------------------------------------------------------------------------------------------------------------------------------------------------------------------------------------------------------------------------------------------------------------------------------------------------------------------------------------------------------------------------------------
>Hogna_galapagoensis
gctataagagtattaattcgaatggaattaggtagtcctggaagtttattaggtgatgatcatttatataatgtaatggttacagctcatgcttttgttatgattttttttatggtgatgcctattcttattggtggatttggaaattggttggttcctttaatattaggagctcctgatatatcttttcctcgaataaataatctttctttttggttgttaccaccttctttatttttgttgtctatatcttcaatagtagagataggagttggagctggatgaactgtatatccacctttagcatcaagagtgggtcatatagggagttctatggattttgctattttttctcttcatttggctggggcttcttctattatgggagcggtgaattttatttcgactattattaatatacgtatattaggtataacaatagaaaaggttcctttatttgtttggtcagtgttgattactgctattttattattactttctttacctgttttagcaggtgctattacgatgttgttgactgatcgaaattttaatacttctttttttgatccggcaggtggaggagatcctattttattt------------------------------------------------------------------------------------------------------------------------------------------------------------------------------------------------------------------------------------------------------------------------------------------------------------------------------------------------------------------------------------------------------------------------------------------------------------------------------------------------------------------------------------------------------------------------------------------------------------------------------------
>Hogna_gumia
gctataagagtattaattcgaatagaattaggtaatcctggaagtttattaggagatgaccatttatataatgtgatggttacagctcatgcttttgttatgattttttttatagtaatgccaattcttattgggggatttggaaattgattaattcctttgatattaggagctcctgatatatcttttccccgaataaataatttatctttttgattattacctccttctttatttttattatctatgtcttctatagttgagataggagtaggggctgggtgaacagtttatccacctttagcatctagaataggtcatacgggaagttctatggattttgctattttttctcttcatttagctggagcttcttctattataggggcggtaaattttatttctactattattaatatacgaatattaggaatatctatagagaaagttcctttatttgtatgatctgtgttaattactgctattttattgttactttctttaccggttttagccggggctattactatattgttaacggatcgaaattttaatacttctttttttgatccagcaggaggaggggatcctattttgtttcagca-------------------------------------------------------------------------------------------------------------------------------------------------------------------------------------------------------------------------------------------------------------------------------------------------------------------------------------------------------------------------------------------------------------------------------------------------------------------------------------------------------------------------------------------------------------------------------------------------------------------------------
>Hogna_heeri
gctataagagtgttaattcgtatggaattaggaaatcctggaagtttattgggagatgatcatttatataatgtaatggtaactgctcatgcatttgtgataattttttttatagtaataccaattcttattggtggatttggaaattggttgattcctttaatattaggagcgcctgatatatcttttcctcgaataaataatctttctttttggttattaccaccttctttatttttattgtctatatcttctatagtagagataggagtaggggctggatgaactgtttatccacctttggcttcaagaataggacatacaggaagttctatggattttgctattttttctcttcatttagctggagcttcttcgattataggagcggttaattttatttctacgattattaatatacgcacctctggtatatcgatggaaaaggtaccgttatttgtttgatcagtattgattactgctattttattattactttctttacctgtattggcaggtgctattactatattattaacggatcgaaattttaatacttctttttttgatccggcaggtggaggagatcctattttatttcaaca-------------------------------------------------------------------------------------------------------------------------------------------------------------------------------------------------------------------------------------------------------------------------------------------------------------------------------------------------------------------------------------------------------------------------------------------------------------------------------------------------------------------------------------------------------------------------------------------------------------------------------
>Hogna_helluo
--------------------------------------------------------------------------------------------------------------------------------------------------------------------------------------------------------------------------------------------------------------------------------------------------------------------------------------------------------------------------------------------------------------------------------------------------------------------------------------------------------------------------------------------------------------------------------------------------------------------------------gccgcttttgtgctaaggtagcataataatttgtcttttaattaaagactagaataaaagacttcacatctcaattaatgtttcaagaaaaattattaaaattatcctaattgtaaaaagacaattattcataagaaagacgataagaccctatcgaacttcacttcagtttaactggggcagttaatcaattattattttttaaatttaaaatttgatctattataattaatcaaataactaagttaccgtagggataacagcgtaataaaatttttaagatcttatttaaaattatgattgcgacctcgatgttgatttaatatcctatacgcaatagtaaattaaggaagtctgttcgacttttaaaaaattacatgatctg---------------------------------------------------------------------------------------------------------------------------------------------------------------------------------------------------------------------------
>Hogna_hendrickxi
gctataagagtattaattcgaatggaattaggtagtcctggaagtttattaggtgatgatcatctatataatgtgatggttacagctcatgcttttgttatgattttttttatggtaatacctattcttattggtggatttggaaattgattggttcctttaatattaggagctcctgatatatcttttcctcgaataaataatctttctttttggttattaccgccttctttatttttgttgtctatatcttcgatagtggagataggagttggagctgggtggactgtatacccacctttagcatcaagagtgggtcatatagggagttctatggattttgctattttttctcttcatttggctggggcttcttctattataggagcggtaaattttatttcgactattattaatatacgaatattaggaatgacaatggaaaaggttcctttatttgtttggtcagtattaattactgctattttgttattactttctttacctgttttagcaggtgctattacaatattattgactgatcgaaattttaatacttctttttttgatccggcaggtggaggagatcctattttgttt------------------------------------------------------------------------------------------------------------------------------------------------------------------------------------------------------------------------------------------------------------------------------------------------------------------------------------------------------------------------------------------------------------------------------------------------------------------------------------------------------------------------------------------------------------------------------------------------------------------------------------
>Hogna_ingens
gctataagagtgttgattcgaatggaattagggaatcctggaagtttattaggagatgatcatttatataatgtaatggtaactgctcatgcatttgtgataattttttttatagtaatgccaattcttattggtgggtttgggaattgattgattcctttaatattaggagcacctgatatatcttttcctcgaataaataatctttctttttggttattacctccttctttgtttttattgtctatatcttctatggtagagatgggagtaggggctggatgaactgtttatccgcctttggcttcaagaatagggcatatgggaagttccatagattttgctattttttctcttcatctagctggggcttcttcaattataggagcggttaattttatttctacaattattaatatacggacatctgggatgtcaatggaaaaggtgcctttatttgtttgatcagtattgattactgctattttgttgttgctttctttacctgtattagcaggagctattactatattattgacggatcgaaattttaatacttctttttttgacccggcaggtggaggagatcctattttgtttcaaca-------------------------------------------------------------------------------------------------------------------------------------------------------------------------------------------------------------------------------------------------------------------------------------------------------------------------------------------------------------------------------------------------------------------------------------------------------------------------------------------------------------------------------------------------------------------------------------------------------------------------------
>Hogna_jacquesbreli
gctatgagagtgttaattcgtatagaattaggtaatcctggaagtttattaggagatgatcatttgtataatgtggtggttacagctcatgcttttgttataattttttttatagtaataccaattcttattggaggatttggtaattggttaattcctttaatattaggggctcctgatatgtcttttcctcggataaataatctttctttttgattgttacctccttctttgtttttattatctatatcgtctatagttgaaataggagtagggtctggatggactgtgtatcctcctttagcatcaagaatagggcatgtgggaagttctatagattttgctattttttctcttcatttagctggggcttcttctattataggggcagtaaattttatttctactattattaatatacgaatattaggaatgttaatagataaagttcctttgtttgtgtgatcagtgttaattactgctattttattattgctttctttaccagttttagctggtgctattactatattgttaacggatcggaattttaatacttctttttttgatcctgcgggaggaggggatcctattttattt------------------------------------------------------------------------------------------------------------------------------------------------------------------------------------------------------------------------------------------------------------------------------------------------------------------------------------------------------------------------------------------------------------------------------------------------------------------------------------------------------------------------------------------------------------------------------------------------------------------------------------
>Hogna_junco
gctataagagtattgattcgaatggaattaggtaatcctggaagtttattaggggatgatcatttatataatgtgatagttacagctcatgcttttgttatgattttttttatagttatacctattcttattggtgggtttggtaattgattggttcctttaatattgggagctcctgatatgtcttttcctcgaataaataatctttctttttggttgttaccaccttctttatttttgttatctatatcttctatagttgaaataggtgtgggagctggatgaactgtgtatccgcctttagcatctagagttggacatataggaagttctatggattttgctattttttctcttcatttagctggggcttcttctattataggggcggtaaattttatttcgactattatcaatatacgtatattagggataactatagagagggttcctttatttgtttgatcagtgttgattactgctattttattattgctttctttacctgttttagcaggtgctattacaatgttgttgaccgatcgaaattttaatacttctttttttgatccagcaggaggtggggatcctattttgttt------------------------------------------------------------------------------------------------------------------------------------------------------------------------------------------------------------------------------------------------------------------------------------------------------------------------------------------------------------------------------------------------------------------------------------------------------------------------------------------------------------------------------------------------------------------------------------------------------------------------------------
>Hogna_maderiana
---------------------------------------------------------------------------------------------------------------------ataccaattctkattggtggatttggtaattgattgattcctttaatattgggggcgcctgatatatcttttcctcgaataaataatctttctttttgattattacctccttctttgtttttattatctatgtcttctatagttgagataggggtgggagctggatgaactgtatatccaccgttagcatcaagaatagggcatatagggagttctatggattttgctattttttctcttcatttggctggggcttcttctattataggggcggttaattttatttctactattattaatatgcgaatattaggaatgtctatagagaaggttcctttatttgtatgatcggtattgattactgctattttgttattactttctttacctgttttagcaggtgctattactatgttgttgacagatcgtaattttaatacttctttttttgatcctgcaggtggaggggatcctattttatttcagca-------------------------------------------------------------------------------------------------------------------------------------------------------------------------------------------------------------------------------------------------------------------------------------------------------------------------------------------------------------------------------------------------------------------------------------------------------------------------------------------------------------------------------------------------------------------------------------------------------------------------------
>Hogna_nonannulata
gctataagagtgttgattcgaatagagttaggaaatcctggaagtttattaggagatgatcatttatataatgtaatagtaactgctcatgcgtttgtgataattttttttatagtaataccaattcttattggtgggtttggaaattgattgattcctttaatattaggagcgcctgatatgtcttttcctcgaataaataatctttctttttggttattaccgccctctttgtttttattatctatatcttctatagtagaaataggagtaggagctgggtgaactgtttatcctcctttggcttcgagaatagggcatataggaagttctatggattttgcaattttttctcttcatttagctggggcttcttcaattataggagcagttaattttatttctacaattattaatatacgaatatctggaatatcaatggagaaggtgccattatttgtttgatcagtgttaattactgctatcttgttattactttctttacctgtattggcaggagctattactatgttattaacagatcggaattttaatacctctttttttgatccggcaggtggaggagaccctattttgtttcaaca-------------------------------------------------------------------------------------------------------------------------------------------------------------------------------------------------------------------------------------------------------------------------------------------------------------------------------------------------------------------------------------------------------------------------------------------------------------------------------------------------------------------------------------------------------------------------------------------------------------------------------
>Hogna_radiata
------------------------------------------------------------------------------------------------------------------------------------------------------------------------------------atatcatttcctcgaataaataatctttctttttgattattaccaccttctttgttcttattatctatgtcttctatagtggaaataggagtaggggctggttgaactgtttatcctcctttggcttcaagaatgggacatataggaagttctatggattttgctattttctctcttcatttagctggagcttcttctattataggggcagttaattttatttctacgattattaatatacgtataatgggaatatctatagagaaggttcctttatttgtatgatcggtgttaattactgctattttattattactttctttacctgtgttagcaggtgcaattactatgttgttaacagatcgaaattttaatacttctttttttgatccggctggaggaggtgatcctgttttatttcaacaatagccgcttttgtgctaaggtagcataataatttgtcttttaattaaagactggaacaaaagacttaacatcttaattaatttctcattaaaaactatttaaattattttaattgttaaaaaacaattatttaaaaaaaagacgataagaccctatcgaactttactttagtttaactggggcagttaattaatttttattttctaaattttaaatttgacctattataattaataaaataattaagttaccgtagggataacagcgtaataaaatttttaagatcttatttaaaattaagattacgacctcgatgttgatttaataacctatacgcagtagtaaactaaggaagtctgttcgacttttaaaaaattacatgatttgagttcagaccggtgtaaacca-------------------------------aacctgttatctaatcgataacccacgttaaatttcacttatataccgccatctaaaaaactaattttaatatttttaaataaaaagttaggtcaaggtgtaatctatattaaagtaaacaatgggttacatttctttttataaaaatatctaaaaaaggatttaaa
>Hogna_snodgrassi
gctataagagtattgattcgaatggaattaggtaatcctggaagtttattaggggatgatcatttatataatgtgatagttacagctcatgcttttgttatgattttttttatagttatacctattcttattggtgggtttggtaattgattggttcctttaatgttaggagctcctgatatgtcttttcctcgtataaataatctttctttttggttgttaccaccttctttatttttattatctatatcttctatagttgaaataggtgtgggagctggatgaactgtgtatccgcctctagcatctagagttggacatataggaagttctatggattttgctattttttctcttcatttagctggggcttcttctattatgggggcggtaaattttatttcgactattattaatatacgaatgttagggataactatagagagggttcctttatttgtttgatcagtgttgattactgctattttattattactttctttacctgttttagcaggtgctattacaatgttgttgaccgatcgaaattttaatacttctttttttgatccagcaggaggtggggatcctattttgttt------------------------------------------------------------------------------------------------------------------------------------------------------------------------------------------------------------------------------------------------------------------------------------------------------------------------------------------------------------------------------------------------------------------------------------------------------------------------------------------------------------------------------------------------------------------------------------------------------------------------------------
>Hygrolycosa_rubrofasciata
gctataagagtattaattcgtatagaattagggcattctggaagtttattgggagatgatcatttatataatgttatggttactgcacatgcttttgttataattttttttatagtaatacctattttaattggaggatttggaaattgattggtacctttaatgttgggagctcctgatatgtcttttcctcggataaataatctttctttttgattattaccaccttctttgtttttattatttatgtcttctataatagaaatgggagtgggagcaggatgaacagtttatcctcctttatcttcttctatgggtcatataggtagttctatagattttgctattttttctcttcatttagctggagcttcttctattatgggagcggttaattttatttcgactattattaatatacgtctagttggaataagaatagagaaggtacctttatttgtgtgatcagtttttattactgctattttattattattatctttacctgtcttggcaggtgctattactatattgttaactgatcgtaattttaatacttctttttttgatcctgctggaggaggggatcctattttatttcaaca-------------------------------------------------------------------------------------------------------------------------------------------------------------------------------------------------------------------------------------------------------------------------------------------------------------------------------------------------------------------------------------------------------------------------ttataatggcggcatttcatcttattagaggaacctgtttaataatcgataatccacgataattttcacttatataccgccatcttaagaactaattttattactcttaaataaaaagttaggtcaaggtgtaatctatattaaagttaaaaatgggttacattcgttatttcaataactcacaaaaaaggatttaaa
>Lobizon_humilis
gctataagtgttttaattcgaatggagttaggtcattctggaagtttattgggggatgatcatttatataatgtagttgttacagctcatgcttttgttataattttttttatagtaatacctattttgattggtggatttggaaattgattagttcctttaatattaggagctcctgatatatcatttcctcgaataaataatttatctttttgattattacctccttctttatttttattatttatatcttctatagtagaaataggagtaggggcgggatgaactgtttatcctcctttggcttctagagtaggtcatataggaagatcaatggattttgctattttttctcttcatttggctggtgcgtcttctattataggagcggttaattttattactactattattaatatacgtttaattggtattagaatggaaaaagttcctttatttgtttgatcggttttaattacagcaattttattattattatctttacctgttttagcaggtgctattactatattattgacagatcgtaattttaatacttctttttttgatccagctgggggtggagatcctattttatttcaaca-------------------------------------------------------------------------------------------------------------------------------------------------------------------------------------------------------------------------------------------------------------------------------------------------------------------------------------------------------------------------------------------------------------------------------------------------------------------------------------------------------------------------------------------------------------------------------------------------------------------------------
>Lycosa_baulnyi
gcaataagagttttaattcgaatggaattaggtaatcctggaagtttattaggagatgatcatttatataatgttatagttactgctcatgcttttgtaataattttttttatagttataccaattcttattggtggatttggtaattgattagttcctttaatattaggggctccggatatatcttttcctcgtataaataatctttctttttgattattaccaccttctttatttttattatctatatcttctatagtagaaataggggttggggctggatgaactgtatatccaccattagcttctagaataggacacataggaagttcaatggattttgctattttttctcttcatttagctggggcttcttctattataggggctgtaaattttatttctactattattaatatacgtatgttgggaatatctatagagaaagtccctttatttgtgtggtcagttttaattacggctattttattattactttctttacctgtattagcaggtgctattacaatattattaacagatcgaaattttaatacttctttttttgatcctgctgnnnnnnnnnnnnnnnnnnnnnntcaacaatagccgctttagtgctaaggtagcataataatttgtcttttaattaaagactagaataaaaggcttaacatcttaattaattttttaagaaaattaatttaaattatcctaattgtaaaaagacaattttaaaaaagaaagacgataagaccctattgaactttactttagtttaactggggcagttaattaattattactttttaaatattcaatttgacctaatataattaataatataattaagttaccatagggataacagcgtaataaaattctaaagatcttataaaaaataaagattgcgacctcgatgttgatttaatatcctaaacgcaatagttaattaaggaagtctgttcgacttttaaaaaattacatgatttgagttcagaccggtgtaaacca-------------------------------aacctgtttcttaatcgacaatccacgttaattttcacttatatatcgccatctaaaaaactaattttaatatttttaaataaaaagttaggtcaaggtgtaatcaacatttaagttgaatatgggttactttttatataaaaatatttatttaaaaaggatttaaa
>Lycosa_bedeli
gcaatgagagttttgattcgtatagaattgggtaatcctggaagtttattaggagatgatcatttatataatgttatagttactgctcatgctttkgtaataattttttttatagtaatacctattttgattggtgggtttggtaattgattgattcctttaatattaggggctccagatatgtcttttcctcgaataaataatctttctttttgattattacccccttctttgtttttattatctatatcttctatggtagaaataggggtaggagctgggtgaactgtatatcctccattagcttctagaatagggcatatagggagttctatagattttgctattttttctcttcatttagctggggcttcttctattataggggctgtgaattttatttctactattattaatatacgtatattaggaatatctatagagaaaattcctttatttgtttggtcagttttgattacagctgttttattattactttctttacctgtattagcaggtgcnattacnntattattgacagatcgaaattttaatacttctttttttgatcctgcgggaggtggagatcctattttatttcaacaatagccgctttagtgctaaggtagcataataatttgtcttttaattaaagactagaataaaaggcctaacatcttaattaatatttaaaaaaaaataatttaaattatcttaattgtaaaaagacaattataaaaaagaaagacgacaagaccctattgaactttactttagtttaactggggcagttaattaattattattttttaaattataaatttgacctaatataattaataaaataattaagttaccatagggataacagcgtaataaaattttaaagatcttataaaaaataaagattacgacctcgatgttgatttaacatcctaaacgcaatagttaattaaggaagtctgttcgacttttaaaaagttacatgatttgagttcagaccggtgtaaacca-------------------------------aacctgttttttaatcgacaatccacgttaattttcacttatataccgccatctaaaaaactaattttaatatttttaaataaaaagttaggtcaaggtgtagtcaatatttaagtaaaatatgggttacctttcatataaaaatattttttcaaaaaggatttaaa
>Lycosa_coelestis
---------------------------------------------------------------------------------------------------------------------------------------------------------------------ttaggggctcctgatatatcatttcctcggataaataatctttctttttgattattacctccttctttatttttattatctatatcatctatggttgaaataggagttggagctgggtgaactgtatatcctcctttagcttctagaataggacatatagggagttccatggattttgctattttttctcttcatttagctggggcttcttctattatgggagctgttaattttatttctacaattattaatatacgggtattgggaatatctatggagaaggttcctttgtttgtatgatctgtattaattactgctgttttattgttactttctttaccggttttggctggtgctattactatgttgttgacggatcgaaattttaatacttctttttttgatcctgcgggtggtggagatcctattttatttcaaca-------------------------------------------------------------------------------------------------------------------------------------------------------------------------------------------------------------------------------------------------------------------------------------------------------------------------------------------------------------------------------------------------------------------------ttataatggcggcattttatcttaatagaggaacctgtattttaatcgacaatccacgttaaatttcacttatataccgccatctaaaaaactaattttattattttaaaataaaaagttaggtcaaggtgtaatctatatttaaggaaataatgggttacattttatataaaaatatatcataaaaaaggatttata
>Lycosa_erythrognatha
gctataagagttttgattcgaatggagttaggaaattctggaagtttattaggagatgatcatttatataatgtgatagttacggctcatgcttttgttataattttttttatagttataccaattttaattggtggatttggaaattggttagttcctttaatattaggagctccggatatatcatttcctcgaataaataatctttctttttggttattaccaccttctttatttttattatctatatcttctatagttgagataggggttggagctggatgaactgtatatcctcctttagcatcaagagttggtcatataggaagttcaatggattttgctattttttctcttcatttagctggggcttcttctattataggggcagtgaattttatttcaactattattaacatacgaatattaggaatatctatagaaaaagttcctttatttgtgtgatcagtattaattactgctattttattattactttctttaccagttttagccggtgctattactatgttgttaacagatcgaaattttaatacttctttttttgatccagcaggtggaggagatcctattttatttcagca-------------------------------------------------------------------------------------------------------------------------------------------------------------------------------------------------------------------------------------------------------------------------------------------------------------------------------------------------------------------------------------------------------------------------ttataatggcggcatttcatcttattagaggaacctgttttttaatcgataatccacgttaaattttacttatatatcgccatctaaaaaattaattttaatttttttaaataaaaagttaggtcaaggtgtaatctacatttaagtaaataatgggttacatttattataaaaattttttttaaaaaaggatttaaa
>Lycosa_fasciiventris
---------------------------------------------------------------------------------------------------------------------------------------------------------------ttaatattaggggctccagatatgtcttttcctcgaataaataatctttctttttgattattacctccttctttatttttattgtctatatcttctatggtagagataggggtaggagctggatgaactgtttatccaccattagcctctagaataggtcatataggaagttcaatagattttgctattttttctcttcatttagctggggcttcatctattataggagctgtaaattttatttctactattattaatatacgtatgttaggaatatctatggagaaagttcctttatttgtttggtcagttttaattacagctattttattattactttctttacctgtgttagcaggtgctattacaatattattaacggatcggaattttaatacttctttttttgaccctgctgggggaggggatcctattttatttcaacaatagccgctttagtgctaaggtagcataataatttgtcttttaattaaagactagaataaaaggcttaacatcttaattaatttttaaagaaaattaattaaaattatcttaattgtaaaaagacaatttttaaaaagaaagacgataagaccctattgaactttactttagtttaactggggcagttaattaattattattttttaaaccattaatttgacctaatataattaataaaataattaagttaccatagggataacagcgtaataaaattttaaagatcttataaaaaataaagattgcgacctcgatgttgatttaatatcctaaacgcaatagttaattaaggaagtctgttcgacttttaaaaaattacatgatttgagttcagaccggtgtaaacca-------------------------------aacctgttttttaatcgacaatccacgttaattttcacttatataccgccatctaaaaaactaattttaatattttcaaataaaaagttaggtcaaggtgtaatcaacatttaagttaaatatgggttactttttttataaaaatatttcttaaaaaaggatttaaa
>Lycosa_hispanica
gcaataagagttttgattcgtatggagttaggtaatcctggaagtttattaggagatgatcatttgtataatgttatagttactgctcatgcttttgtaataattttttttatagttataccaattttgattggtgggtttggtaattgattaattcctttaatattaggggctccagatatgtcttttcctcgaatgaataatctttctttttggttattacctccttctttatttttattatctatatcttctatagtagaaataggggtaggagctggatgaactgtatatcccccattagcttctagaatagggcatatgggaagttcaatggattttgctattttttctcttcatttagctggggcttcttctattataggagctgtgaattttatttctactattattaatatacgtatgttaggaatatctatggagaaggttcctttatttgtttgatcagtattaattactgctattttattattactttctttacctgtgttagcaggtgctattacaatgttattaacggatcggaattttaatacttctttttttgatcctgcaggaggtggagatcctattttatttcaacaatagccgctttagtgctaaggtagcataataatttgtcttttaattaaagactagaacaaaaggtctaacatcttaattaattttttaaaaaaattaatttaaattatcttaattgtaagaagacaattatataaaagaaagacgacaagaccctattgaactttactttagtttaactggggcagttaattaattattattttataaattaccaatttgacctaatataattaataaaataattaagttaccatagggataacagcgtaataaaattttaaagatcttataaaaaattaagattgcgacctcgatgttgatttaatatcctaaacgcaatagttaattaaggaagtctgttcgacttttaaaaaattacatgatttgagttcagaccggtgtaaacca-------------------------------aacctgttttttaatcgataatccccgttaattttcacttatataccgccatctaaaaaactaattttaatatttttaaataaaaagttaggtcaaggtgtaatcaacatttaagtaaaacatgggttactttttatataaaaatattttttcaaaaaggatttaaa
>Lycosa_ishikariana
gctataagcgtattaattcgaatggagttaggaaattctggaagtttactaggagatgatcatttatataatgtaattgttactgctcatgcttttgtaataattttttttatggtaataccaattttaattggtggatttggaaattgattagttcctttaatattaggagctcctgatatatcttttcctcgaataaataatctctctttttgattattacctccctctttatttttattatctatatcttcaatagtagaaataggagtgggagcaggatggactgtttatcctcctttagcatcaagagtaggtcatataggatgctctatagattttgctattttttctcttcatttggctggggcttcttctattataggtgcagtaaattttatttctactattattaatatacgaatatatggaatatctatagaaaaggttcctttattcgtttgatctgttttaattacagctgttttattattactttctttaccagtattagctggtgctattactatattattaacagatcgaaattttaatacttctttttttgatcctgcaggaggaggtgatcctattttatttcaaca-------------------------------------------------------------------------------------------------------------------------------------------------------------------------------------------------------------------------------------------------------------------------------------------------------------------------------------------------------------------------------------------------------------------------------------------------------------------------------------------------------------------------------------------------------------------------------------------------------------------------------
>Lycosa_munieri
gcaataagagttttaattcgtatagaattaggtaatcctggaagtttattaggagatgatcatttatataatgttatagttactgctcatgcttttgtaatgattttttttatagtaataccaattcttattggtgggtttggtaattggttagttcctttaatattaggggctccagatatgtcttttcctcgaataaataatctttctttttgattattacctccttctttatttttattatctatatcttctatagtagagataggggtgggagctgggtgaactgtttatccaccattagcttctagaataggtcatatagggagttcaatggattttgctattttttctcttcatttagctggggcttcatctattataggagctgtaaattttatttccactattattaatatacgtatattaggaatgtctatagaaaaagtccctttatttgtttggtcagttttaattacagctattttattattactttctttacctgtattagcaggtgctattacaatattattaacggatcggaattttaatacttctttttttgatcctgctgggggaggggatcctattttatttcaacaatagccgctttagtgctaaggtagcataataatttgtcttttaattaaagactagaataaaaggcttaacatcttaattaatttttaaagaaaattaattaaaattatcttaattgtaaaaagacaatttttaaaaagaaagacgataagaccctattgaactttactttagtttaactggggcagttaattaattattattttttaaactattaatttgacctaatataattaataaaataattaagttaccatagggataacagcgtaataaaattttaaagatcttataaaaaataaagattgcgacctcgatgttgatttaatatcctaaacgcaatagttaattaaggaagtctgttcgacttttaaaaaattacatgatttgagttcagaccggtgtaaacca--------------------------------------------------------------ttttcacttatataccgccatctaaaaaactaattttaatattttcaaataaaaagttaggtcaaggtgtaatcaacatttaagttaaatatgggttactttttttataaaaatatttcttaaaaaaggatttaaa
>Lycosa_oculata
gcaataagagttttaattcgtatagaattaggtaattctggaagtttattaggagatgatcatttatataatgttatagttactgctcatgcttttgtaatgattttttttatagttataccaattttaattggtggatttggtaattggttagttcctttaatgttaggagctccagatatatcatttcctcgtataaataatctctcattttgattattacctccttctttgtttttattatctatatcttcaatagttgaaataggagtaggagctggatggactgtgtacccaccgttagcttctagaataggtcatataggaagttcaatagattttgctattttttctcttcatttagctggagcttcttctattataggagctgtgaattttatttctactattattaacatacgtatgttagggatatctatagaaaaagttcctttatttgtttggtcggttttaattacagctgttttattattactttctttacctgtgttagcaggtgctattacaatattattaacagatcgaaattttaatacttctttttttgaccctgcagggggaggagatcctattttatttcaacaatagccgctttagtgctaaggtagcataataatttgtcttttaattaaagactagaacaaaaggcttaacatcttaattaatgtttaaagaaaattaatttaaattatcttaattgtaaaaagacaattatttaaaagaaagacgataagaccctattgaacttcacttcagtttaactggggcagttaattaattattattttctaaactattaatttgacctaatataattaataaaataattaagttaccatagggataacagcgtaataaaatttttaagctcttatataaaattaagattgcgacctcgatgttgatttaataacctaaacgcagtagttaattaaggaagtctgttcgmctyttaaaaaattacatgatttgagttca-accggtgtaaacca-------------------------------aacctgttttataatcgacaatccacgttaattttcacttatataccgccatctaaaaaactaattttaatatttcaaaataaaaagttaggtcaaggtgtaatcaacatttaagtaaaacatgggttactctttatacaaaagtattttttaaaaaaggatttaaa
>Lycosa_poonaensis
gctataagagtgttaattcgtatagagttaggaaattctggtagtttattgggggatgatcatttatataatgtaatggttactgctcatgcttttgtgataattttttttatggtaatgccaattcttattggtggttttggaaattgattggttcctttaatattaggggctccggatatatcatttcctcgaataaataatctttctttttgattattaccaccttctttgtttttgttatctatatcttctatagttgaaataggagtaggggctggatgaactgtgtatccacctttggcatctagagtagggcatataggaagttctatggattttgctattttttctcttcatttagctggggcttcttctattataggagctgttaattttatttctactattataaatatacgattgtcgggaatttctatagaaaaagtttcgttatttgtatgatcggttttaattacggcggttttattattactttctttacctgttttagcaggtgctattactatattattaacggatcgtaattttaatacatctttttttgatccagctgggggaggagatcctattttgtttcaaca-------------------------------------------------------------------------------------------------------------------------------------------------------------------------------------------------------------------------------------------------------------------------------------------------------------------------------------------------------------------------------------------------------------------------------------------------------------------------------------------------------------------------------------------------------------------------------------------------------------------------------
>Lycosa_praegrandis
gcaataagagttttaattcggatagagttaggtaatcctgggagtttattaggagatgatcatttatataatgttatagttactgctcatgcttttgtaataattttttttatagttataccaattcttattggtgggtttggtaattggttaattcctttaatattaggagctccagatatatcttttcctcgtatgaataatctttctttttgattattaccgccttctttgtttttattatctatatcttctatagtggaaataggagttggggctgggtgaactgtatatccaccgttagcttctagaataggacatataggaagttcaatggattttgctattttttctcttcatttggctggggcttcttctattataggagctgtaaattttatttctactattattaatatacgaatattaggaatatctatggagaaagttcctttatttgtatggtcagttttaattacggctattttattattactttctttacctgtattagcaggtgctattacaatattattaacagatcgaaattttaatacttcttttt-----------------------------------------------------------------------------------------------------------------------------------------------------------------------------------------------------------------------------------------------------------------------------------------------------------------------------------------------------------------------------------------------------------------------------------------------------------------------------------------------------------------------------------------------------------------------------------------------------------------------------------------------------------------------
>Lycosa_shansia
gctataagtgtattaattcgaatagaattaggaaattctggaagtttattaggggatgatcatttatataatgtaattgttactgctcatgcttttgtaatgattttttttatagttataccaattttaattggtgggtttggaaattgattagttcctttaatattaggagctcctgatatatcttttcctcgtataaataatctttctttttgattattacctccttctttatttttattatctatgtcttctatagtggaaataggagtaggagcaggatgaactgtttaccctcctttagcatcaagagtaggccatatagggtgttctatagattttgctattttttctcttcatttggctggagcctcttctattttaggagcagtaaattttatttctactattattaatatacgaatacttgatatatctatagaaaaggtacctttatttgtctgatctgttttaattacagctgttttattattattttctttaccagtattagctggtgctattactatattattaacagatcgaaattttaatacttctttttttgaccctgcaggaggaggtgatcctattttatttcagca-------------------------------------------------------------------------------------------------------------------------------------------------------------------------------------------------------------------------------------------------------------------------------------------------------------------------------------------------------------------------------------------------------------------------------------------------------------------------------------------------------------------------------------------------------------------------------------------------------------------------------
>Lycosa_suboculata
gcaataagagttttgattcgtatggaattaggtaatcctggaagtttattaggagatgatcatttatataatgttatagttactgctcatgcttttgtaataattttttttatagttataccaattttaattggtgggtttggtaattgattagtacctttaatgttaggggctccggatatgtcatttcctcgaataaataatctatctttttgattattacctccttctttgtttttattatctatatcttctatagttgaaataggagtaggagctggatgaactgtatatccgccattagcttctagaataggacatacaggaagtycaatagattttgctattttttctcttcatttagctggggcttcttctattataggggctgtaaattttatttctactattattaatatacgtatattggggatgtctatggagaaagttcctttatttgtttggtcagttttaattacggctattttattattgctttctttacctgtgttagcaggtgctattacaatattattaacagatcggaattttaatacttctttttttgatcctgcagggggtggagatcctattttatttcaacaatagccgctttagtgctaaggtagcataataatttgtcttttaattaaagactagaacaaaaggcttaacatcttaattaatatttaaagaaaattaatttaaattatcctaattgtaaaaagacaactatttaaaagaaagacgataagaccctattgaacttaactttagtttaactggggcagttaattaattattattttataaaccattaatttgacctaatataattaataaaataattaagttaccatagggataacagcgtaataaaattttaaagatcttataaaaaataaagattgcgacctcgatgttgatttaataccctaaacgcaatagttaattaaggaagtctgttcgacttttaaaaaattacatgatttgagttcagaccggtgtaaacca-------------------------------aacctgttttataatcgacaatccacgttaattttcacttatataccgccatctaaaaaactaattctaatatttcaaaataaaaagttaggtcaaggtgtaatcaacatttaagtaaaatatgggttactttttatacaaaagtatttattaaaaaaggatttaaa
>Lycosa_tarantula
------------------------------------------------------------------------------------------------------------------------------------------------------------------------------------------------------------------------------------------------ttatctatgtcttctatagtagaaataggggtaggagctggatgaactgtatatcctccattagcttctagaatagggcatataggaagttcaatggattttgctattttttctcttcacttagctggggcttcttctattataggagctgttaattttatttctactattattaatatacgtatattaggaatatctatggagaaggttcctttatttgtttggtcagtattagttactgctattttgttattactttctttacctgttttagcaggtgctattacgatattattaacggatcggaattttaatacttctttttttgatcctgcaggaggtggggatcctattttatttcaacaatagccgctttagtgctaaggtagcataataatttgtcttttaattaaagactagaacaaaaggactaacatcttaattaatattttgaaaaaattaatttaaactatcttaattgtaaaaagacaattatataaaagaaagacgacaagaccctattgaacttcactttagtttaactggggcagttaattaattattattttataaattatcaatttgacctaatataattaataaaataattaagttaccatagggataacagcgtaataaaattttaaagatcttataaaaaataaagattgcgacctcgatgttgatttaatatcctaaacgcaatagttaattaaggaagtctgttcgacttttaaaaaattacatgatttgagttcagaccggtgtaaacca-------------------------------aacctgttttttaatcgacaatccacgctaatttttacttatataccgccatctaaaaaactaattttaatatttttaaataaaaagttaggtcaaggtgtaatcaacatttaagtaaaacatgggttactttttatataaaaatattttttcaaaaaggatttaaa
>Lycosa_vachoni
gctataagagtattaattcgaatagaattaggtaatcctgggagtttattaggagatgatcacttatataatgttatggttactgctcatgcttttgtaatgattttttttatagttataccaattcttattggtggatttggtaattggttggttcctttaatattaggggctccagatatatcttttcctcgtataaataatctttctttttgattattacctccttctttgtttttattatctatatcttctatagtagaaataggagttggggctggatgaactgtatatccaccattagcttctagaataggacatataggaagttcaatagattttgctattttttctcttcatttggctggggcttcttctattataggggctgttaattttatttctactattattaatatacgtatattaggaatatctatagaaagggttcctttatttgtatggtcggttttaattacagctattttgttattactctctttacctgtattagcaggtgctattacaatattattaacggatcgtaattttaatacctctttttttgatcctgctgggggaggagatcctattttatttcaacaatagccgctttagtgctaaggtagcataataatttgtcttttaattaaagactagaataaaaggcttaacatcttaattaatattttaagaaaattaatttaaattatcttaattgtaaaaagacaattttaaaaaagaaagacgataagaccctattgaactttactttagtttaactggggcagttaattaattattactttctaaacaattaatttgacctaatataattaacaatataattaagttaccatagggataacagcgtaataaaattctaaagatcttataaaaaataaagattgcgacctcgatgttgatttaatatcctaaacgcaatagttaattaaggaagtctgttcgacttttaaaaaattacatgatttgagttcagaccggtgtaaacca-------------------------------aacctgtttcttaatcgacaatccacgttaattttcacttatataccgccatctaaaaaactaattttaatattttcaaataaaaagttaggtcaaggtgtaatcaacatttaagttgaatatgggttacttttcatataaaaatatttatttaaaaaggatttaaa
>LZ_102
gctataagagtattgattcgtatagaattaggtaatcctggaagtttattaggagatgatcatttgtataatgtaatagttactgctcatgcttttgttatgattttttttatagtaatgccaattcttattggtggttttggaaattgattagtgcctttgatattaggggctcctgatatatcatttcctcgtataaataatctttctttttgattattacctccttctttgtttttattatcaatgtcttctatagtagagataggggtaggggcaggatgaactgtttatcctcctttggcttctagaataggtcatatagggagttctatagattttgctattttttctttgcatttagctggggcttcttctattataggtgcggttaattttatttctactattattaatatacgtatattaggtatgactatagagagggttcctctattggtttgatcagtattaattactgctgttttgttattactttctttacctgtgttagcgggtgctattactatgttgttgacagatcgtaattttaatacttctttttttgatccggcgggaggaggagatcctattttgtttcagcaatagccgcttttgtgctaaggtagcataataatttgtcttttaattaaagactagaacaaaagacttaacatctcaattaaatttttaggaaaaacaatttaaattatcttaattgtaaaaagacaattatacaatagatagacgataagaccctatcgaactttactttagtttaactggggcagttaattaattattattttataaattttcaatttgacctaatattattaataaaataattaagttaccgtagggataacagcgtaataaaatttataagaccttatttaaaattaagattgcgacctcgatgttgatttaatatcctacacgcaatagtaaattaaggaagtctgttcgacttttaaaaaattacatgatctgagtt-----------------ttatatcggcggcatttcatcttattagaggaacctgttctttaatcgataatccacgttaaatttcacttatataccgccatctaaaaaactaatattaatattttaaaataaaaagttaggtcaaggtgtaatctacattcaag-aaacaatgggttacatttaatataaaaacattttttgaaaaaggatttaaa
>Navira_naguan
gctataagtgtattaattcgaatagaattaggtcattctggaagtttattaggagatgatcatttatataatgtagtagttactgctcatgcttttgtaataattttttttatagtaatacctattttaattggaggatttggaaattgattagttcctttaatattaggagctcctgatatatcttttcctcgaataaataatttgtctttttgattattacctccttctttatttttattatttatatcctctatagtggaaataggggttggggcaggatgaacagtgtatcctcctttagcgtcgagaataggtcattcaggtagttctatggattttgctattttttctcttcatttagctggtgcttcttctattataggagcggttaattttattactactattattaatatacgtttaattggaataagaatagaaaaagttcctttatttgtttggtcagttttaattactgcaattttattattgttgtctttacctgttttagcaggtgctattactatattattaacagatcgaaattttaatacttctttttttgatcctgctggtggaggagatcctattttgtttcaaca---------------------------------------------------------------------------------------------------------------------------------------------------------------------------------------------------------------------------------------------------------------------------------------------------------------------------------------------------------------------------------------------------------------------------ataatggcggcatttcatcttattaaaggaacctgtattttaatcgacaatccacgataattttcacttatataccgccatctaaagaattaattttattattcttaaataaaaagttaggtcaaggtgtaatcaacatttaagtaaataatgggttacatttttaatttaaattatttatgaaaaaggatttaat
>Notocosa_bellicosa
---------------------------------------------------------------------------------------------------------------------------------------------------------------------------------------------------------------------------------------------------------------------------------------------------------------------agagttggtcatatgggaagttctatggattttgstattttttctttacatttagcaggtgcttcttstattataggagcagtaaattttattactactattattaatatacgtttgtttggagtaaatatagaaaaaattcctttatttgtatgatcagtattaattactgctattttattattattatctttacctgttttagcaggtgctattactatgttattaacagatcgtaattttaatacttctttttttgacccagctggaggaggagatcctattttatttcaaca-------------------------------------------------------------------------------------------------------------------------------------------------------------------------------------------------------------------------------------------------------------------------------------------------------------------------------------------------------------------------------------------------------------------------ttaaaatgacggcatttcatctcattaaaggaatctgttttataatcgacaatccacgataattttcacttatataccgccatcttaaaaattaattttattatttt---ataaaaagacaggtcaaggtgtagtctatatttaagcaaataatggattacattgaaatataaatttctctatgaaaaaggatttaaa
>Paratrochosina_amica
gctataagagtattaattcgtatagaattaggtcattctgggagtttgcttggagatgatcatttatataatgttatggttactgctcatgcttttgtaatgatttttttcatagtaatacctattcttattggaggatttggaaattggttggtgcctttaatgctaggtgctcctgatatatcttttcctcgtataaataatctttctttttggttattacctccttctttgtttttgttatttatgtcttctatagttgaaataggtgttggggcgggatgaactgtttatcctccattagcttctagagttggccatataggaagatctatagattttgctattttttctcttcatttagctggagcttcctctattataggtgctgtgaattttatttctactatttttaatatacgattagtcggagtttctatggaaaaagtacctttatttgtatgatcagtactaattactgctgttttattgctactttctttgccggttttagctggtgctattactatattgttgacggatcgtaattttaatacttctttttttgatccggctggtggaggagatcctattttatttcaacaatagccgcaatagtgctaaggtagcataataatttgtctt-taatttaagactagaacaaaagacttaacatcttaataaatattttaaattaattaattaaaattatcttaaatgtaaaaagacatttataaaaaaaaaagacgataagaccctattgaacttaactttagtttaactggggcagttaattaattattactttttttaaaaaaaaatagacctaatacaattaacaatataattaagttaccatagggataacagcgtaatagaattttaaagatcttattaaaaattaaatttacgccctcgatgttgatttaataaccttaacgcaatagtaaataaaggaagtctgttcgacttttaaaaaattacatgatttgagttcagaccggtgtaaacca------------------------------------------------------------------------------------------------------------------------------------------------------------------------------------------------------
>Pardosa_acorensis
gctataagagtgttaattcgaatggaattaggaaatcctgggagattattaggtgatgatcatttatataatgttatagttactgctcatgcttttgtgataattttttttatagtaatgccaattcttattggaggatttggaaattgattggttcctttaatattaggtgctccagatatatcatttcctcgaatgaataatctttctttttggttattacctccttctttgtttttgttatctatatcttctatggtggaaataggagttggtgctggatgaactgtttatcctcctttgtcttctacggttggtcatataggaagttcaatagattttgctattttttctctacacttagctggagcttcttctattataggtgctgtaaattttatttctactattattaatatacgaatattaggaatatctatagagaaggttcctctttttgtttggtcggtattaattactgcagtattattattactttctttacctgttttagcaggtgctattactatattattgacagatcggaattttaatacttctttttttgatcctgctggagggggtgatcctattttatttcaaca-------------------------------------------------------------------------------------------------------------------------------------------------------------------------------------------------------------------------------------------------------------------------------------------------------------------------------------------------------------------------------------------------------------------------------------------------------------------------------------------------------------------------------------------------------------------------------------------------------------------------------
>Pardosa_agraria
gctataagagtattaattcgaatggaattaggaaatcctggaagtttattaggtaatgatcatatatataatgttatagttactgctcatgcttttgtaataattttttttatagtaataccaattcttattggtggctttggaaattggttagttcctttaatattaggggctccagatatatcatttcctcgaatgaataatctttctttttgacttttacctccatctttgtttttattatcaatatcttctatagtagaaataggagttggtgctggatgaactgtttatcctcctttagcatctacagttggtcatataggaagttcgatagattttgctattttttctcttcatttagctggagcttcttctattataggtgctgtaaattttatttctactattattaatatacgaatattgggaatatctatagaaaaagtacctctttttgtttgatcagttttaattacagcagtattattattactttctttacctgttttagcaggtgctattactatattattaacagatcgaaattttaatacttctttttttgatcctgctggtggaggggatcctattttatttcaaca-------------------------------------------------------------------------------------------------------------------------------------------------------------------------------------------------------------------------------------------------------------------------------------------------------------------------------------------------------------------------------------------------------------------------------------------------------------------------------------------------------------------------------------------------------------------------------------------------------------------------------
>Pardosa_agrestis
gctataagagtattaattcgaatggaattaggaaatcctggaagattattaggagatgatcatttatataatgttatagttactgctcatgcttttgtaataattttttttatagtaataccaattcttattggaggttttggtaattgattagttcctttaatattaggagctccggatatatcgtttcctcgaataaataatctttctttttgattattacctccttctttatttttattatctatatcttctatagtggaaataggagttggtgctggatgaactgtttatcctcctttgtcatctacagttggtcatataggaagttcaatagattttgctatcttttctcttcatttagctggtgcttcttctattataggggctgttaattttatttctactattattaatatacgaatactaggaatatctatagaaaaagttcctctttttgtttgatcagttttaattacggcagtattattgttactttctttacctgttttagcaggtgctattactatattattaacggatcgaaattttaatacttctttttttgaccctgctggtgggggagatccaattttatttcaaca--------------------------------------------------------------------------------------tataaaaaattatttaaattattttagttgtaaaaaaacaactttaaaaaagaaagacgataagaccctatcgaacttcactttagtttaactggggcagttaattaattaatattttttacaaataaaatttgacctaatagaattaa-attataattaagttaccgtagggataacagcgtaataaaatttttaagatcttatttaaaataaagattgcgacctcgatgttgatttaatatcctaaacgcaatagttaattaaggaagtctgttcgacttttaaaaaattacatgatttgagttcagaccggtgtaaacca------------------------------------gttttataatcgacaatccacgttaattttaacttatatatcgccatctaaaaaactaattttaatattttcaaataaaaagttaggtcaaggtgtaatctatatttaagtaaataatgggttacattacatattaaaatattttataaaaaaggatttaaa
>Pardosa_agricola
gctataagagtattaattcgaatggaattaggaaatcctggaagattattaggagatgatcatttatataatgttatagttactgctcatgcttttgtaataattttttttatagtaataccaattcttattggaggttttggtaattgattagttcctttaatattaggagctccggatatatcgtttcctcgaataaataatctttctttttgattattacctccttctttatttttattatctatatcttctatagtggaaataggagttggtgctggatgaactgtttatcctcctttggcatctacagttggtcatataggaagttcaatagattttgctattttttctcttcatttagctggtgcttcttctattataggggctgttaattttatttctactattattaatatacgaatactaggaatatctatagaaaaagttcctctttttgtttgatcagttttaattacggcagtattattgttactttctttacctgttttagcaggtgctattactatattattaacggatcgaaattttaatacttctttttttgaccctgctggtgggggagatccaattttatttcaaca-------------------------------------------------------------------------------------------------------------------------------------------------------------------------------------------------------------------------------------------------------------------------------------------------------------------------------------------------------------------------------------------------------------------------------------------------------------------------------------------------------------------------------------------------------------------------------------------------------------------------------
>Pardosa_alacris
------------------------------------------------------------------------------------------------------------------------------------------------------------------------------------------------------------------------------------------------------------------------------------------------------------------------------------------------------------------------------------------------------------------------------------------------------------------------------------------------------------------------------------------------------------------------------------------------------------------------------------------------------------------------------------------------------------------------------------------------------------------------------------------------------------------------------------------------------------------------------------------------------------------------------------------------------------------------------------------------------------------------------------------------------------------------------------------gttttttaatcgacaatccacgttaattttaacttatataccgccatctaaaaaattaattttaatatttataaataaaaagttaggtcaaggtgtaatctatattaaagtaaataatgggttacattttatactaaaatattttataaaaaaggatttaaa
>Pardosa_albomaculata
gctataagagtattaattcgaatggaattagggaatcctggaagattgttaggtgatgatcatttatataatgttatagttactgctcatgcttttgtaataattttttttatagtaatacctattcttattggaggttttggaaattgattagttcctttaatattaggagctccagatatatcatttcctcgaataaataatctttctttttgattgttacctccttctttgtttttattatctatatcttctatggtagaaataggagttggagctggatgaactgtttatccccctttagcatctacggttgggcatataggaagttcaatagattttgctattttttctcttcatttagctggagcttcttctattataggggctgtaaattttatttctactattattaatatacgaatattagggatgtctatagaaaaggttcctctttttgtatgatcagttttaattacagcagtattattgttactttctttacctgttttagcaggtgctattactatattgttaacagatcgaaattttaatacttctttttt----------------------------------------------------------------------------------------------------------------------------------------------------------------------------------------------------------------------------------------------------------------------------------------------------------------------------------------------------------------------------------------------------------------------------------------------------------------------------------------------------------------------------------------------------------------------------------------------------------------------------------------------------------------------
>Pardosa_algens
gctataagagtattaattcgaatggaattagggaatcctggtagattgttaggtgatgatcatttgtataatgtcatagttactgctcatgcttttgtaataattttttttatagtaatacctattcttattggaggttttggaaattgattagttcctttaatattaggagctccagatatatcatttcctcgaataaataatctttctttttgattattacctccttctttgtttttgttatctatatcttctatagtagaaataggagttggggctgggtgaactgtttatcctcctttagcgtctacagttgggcacataggaaattcaatagattttgctattttttctcttcatttagctggagcttcttctattataggagctgtaaattttatttctaccattattaatatacgaatattaggaatatctatagaaaaggttcctctttttgtttgatcagttttaattacagcagtgttattattactttctttacctgttttagcgggtgctattactatattattaacagatcgaaattttaatacttctttttt----------------------------------------------------------------------------------------------------------------------------------------------------------------------------------------------------------------------------------------------------------------------------------------------------------------------------------------------------------------------------------------------------------------------------------------------------------------------------------------------------------------------------------------------------------------------------------------------------------------------------------------------------------------------
>Pardosa_altamontis
gctataagagtattaattcgaatggaattaggaaatcctgggagattattaggtgatgatcatttatataatgttatagttactgctcatgcttttgtaataattttttttatagtaataccaattcttattgggggttttggaaattgattagttcctttaatattaggagctccggatatatcatttcctcgaataaataatctttctttttgattacttcctccttctttatttttattatctatatcttctatagtggaaataggagttggtgctggatgaactgtttatcctcctttagcatctacagttggtcatataggaagttcgatagattttgctattttttctcttcatttagctggggcttcttctattataggggctgtaaattttatttctactattattaatatacgaatattgggaatatctatagagaaagttcctctttttgtttggtcagtattaattactgcggttttattattactttctttacctgttttagcaggtgctattactatattattgacggatcgaaattttaatacttctttttttgaccctgctgggggaggggatcctattttatttcaaca-------------------------------------------------------------------------------------------------------------------------------------------------------------------------------------------------------------------------------------------------------------------------------------------------------------------------------------------------------------------------------------------------------------------------------------------------------------------------------------------------------------------------------------------------------------------------------------------------------------------------------
>Pardosa_amentata
gctataagagtattaattcgaatggaattaggaaatcctggaagattattaggtgatgatcatttatataatgttatagttactgctcatgcttttgtaataattttttttatagtaataccaattcttattggaggttttggtaattgattagttcctttaatattaggagccccagatatatcatttcctcgaataaataatctttctttttgattattacctccttctttatttttgttatctatgtcttctatagtggaaataggagttggtgctggatgaactgtttatcctcctttagcatctacggttggtcatataggaagttctatagattttgctattttttctcttcatttagctggagcttcttctattataggagcagtgaattttatttctactattattaacatacgaatattaggaatatctttagaaaaagttcccctttttgtttgatcagttttaattacagctgtattattattactttctttacctgtattagcaggtgcaattactatattattaacagatcgaaattttaatacttctttttttgaccctgctggaggaggagatcctattttatttcaaca-------------------------------------------------------------------------------------------------------------------------------------------------------------------------------------------------------------------------------------------------------------------------------------------------------------------------------------------------------------------------------------------------------------------------------------------------------------gttttttaatcgacaatccacgttaattttaacttatataccgccatctaaaaaattaattttaatatttttaaataaaaagttaggtcaaggtgtaatctatattaaagtaaataatgggttacattttatattaaaatattttacaaaaaaggatttaat
>Pardosa_anomala
gctataagagtattaattcgaatggaattagggaatcctggaagattgttaggtgatgatcatttatataatgttatagttactgctcatgcttttgtaataattttttttatagtaatgcctattcttattggaggttttggaaattgattagttcctttaatattgggagctccggatatatcatttcctcgaataaataatctttctttttgattgttacctccttctttgtttttattatctatatcttctatagtagaaataggagttggggctggatgaactgtttatcctcctttagcatctacggttgggcatataggaagttcaatagattttgctattttttctcttcatttagctggagcttcttctattataggggctgtgaattttatttctactattattaatatacgaatattaggaatatctatagaaaaggttcctctttttgtatgatcagttttaattacagcagtattattgttactttctttacctgttttagcaggtgctattactatattgttaacagatcgaaattttaatacttctttttttg--------------------------------------------------------------------------------------------------------------------------------------------------------------------------------------------------------------------------------------------------------------------------------------------------------------------------------------------------------------------------------------------------------------------------------------------------------------------------------------------------------------------------------------------------------------------------------------------------------------------------------------------------------------------
>Pardosa_astrigera
gctataagagtattaattcgaatggaattaggaaatcctggaagattattaggtgatgatcatttatataatgttatagttactgctcatgcttttgtgataattttttttatagtaataccaattcttattggtggttttggaaattgattagttcctttaatattaggagctccagatatatcatttccacgaataaataatctttctttttgattgttacctccttctttgtttttgttatctatgtcttctatagtggaaataggagtcggtgctggatgaactgtttatcctcctttagcgtctacagttggtcatataggaagctcaatagattttgctattttttctcttcatttagctggggcttcttctattataggagctgtaaattttatttctactattattaatatgcgaatattaggtatgtctatagaaaaagttcctctttttgtttgatcagttttaattacagctgtattattattactttctttacctgttttagcgggtgctattactatattattaacggatcggaattttaatacttctttttttgatcctgctggtggaggggatcctattttgtttcaacaatagccgcttttgtgctaaggtagcataataatttgtcttttaattaaagactagaacaaaaggtttaacatctcaattaatgtttagtaaaaaactatttaaattattttaattgtaaaaaaacaattttaaaaaagaaagacgataagaccctatcgaactttactttagtttaactggggcagttaattaattattattttataaatatccaatttgacctaatattattaataaaataactaagttaccgtagggataacagcgtaataaaatttttaagatcttatttaaaataaagattgcgacctcgatgttgatttaatatcctaaacgcaatagttaattaaggaagtctgttcgacttttaaaaaattacatgatctgagttc----------------ttattatggcggcatttcatcttattaaaggaacctgttttctaatcgacaatccacgttaattttaacttatataccgccatctaaaaaactaattttaatattttcaaataaaaagttaggtcaaggtgtaatctatattaaagtaaataatgggttacattttatgttaaaatatattataaaaaaggatttaaa
>Pardosa_atrata
gctataagagtattaattcgaatggaattagggaatcctgggagattgttaggtgatgatcatttgtataatgttatagttactgctcatgcttttgtaataattttttttatagtaatacctattcttattggaggttttgggaattgattagttcctttaatattaggagctccagatatatcatttcctcgaataaataatctttctttttgattattgcctccttctttgtttttgttatctatatcttctatagtagaaatgggggttggtgctgggtgaactgtttatcctcctttagcatctacagttgggcatataggaagttcaatagattttgctattttttctcttcatttagctggggcttcttctattataggggctgtaaattttatttctactattattaatatacgaatattaggaatatctatagaaaaagttcctctttttgtttggtcagttttgattacggcggtattattgttactttctttacctgttttagcaggtgctattactatattgttaacggatcgaaattttaatacttctttttttgaccctgctggtggaggggatcctattttatttcaaca-------------------------------------------------------------------------------------------------------------------------------------------------------------------------------------------------------------------------------------------------------------------------------------------------------------------------------------------------------------------------------------------------------------------------------------------------------------------------------------------------------------------------------------------------------------------------------------------------------------------------------
>Pardosa_bellona
------------------------------------------------------------------------------------------------------------------------------------------------------------------------------------------------------------------------------------------------------------------------------------------------------------------------------------------------------------------------------ggggcttcttctattataggagctgttaattttatttctactattattaatatacgaatattaggaatatctatagagaaagttccactttttgtttggtcagtattaattactgcagtattattattactttctttacctgtgttagcaggtgctattactatattattaacagatcgaaattttaatacttctttttttgaccctgctggtgggggggatcctattttatttcaaca--------atttgtgctaaggtagcataataatttgtcttttaattaaagactagaacaaaaggtttaacatctcaattaatatcttataagaaactatttaaattattttaattgtaaaaaaacaatttttaaaaagaaagacgataagaccctatcgaactttactttagtttaactggggaagttaattaattattattttttcaatatttaatttgacctaatatcattaacaaaataattaagttaccgtagggataacagcgtaataaaatttttaagatcttatttaaaattaagattacgacctcgatgttgatttaatatcctaaacgcaatagttaattaaggaagtctgttcgacttttaaaaaattacatgatctg---------------------------------------------------------------------------------------------------------------------------------------------------------------------------------------------------------------------------
>Pardosa_beringiana
gctataagagtattaattcgaatggaattagggaatcctgggagattattaggtgatgaccatttatataatgttatagttactgcgcatgcttttgtgataattttttttatagttatacctattcttattggagggtttggaaattggttgattcctttaatattaggagctccagatatgtcatttcctcgaataaataatctttctttttgattgttacctccttctttgtttttattgtctatatcttctatggtagaaataggagttggtgctgggtgaactgtttatcctcctttagcatctacagttggccatataggaaattctatagattttgctattttttctcttcatttagctggggcttcttctattataggagctgtaaattttatttctactattattaatatacgaatattgggaatgtctatagagaaggttcctctttttgtttgatcagttttaattacagcagtattattattactttctttacctgttttagcaggtgctattactatattattgacggatcgaaattttaatacttctttttttgatcctgctggtgggggggatcctattttatttcaaca-------------------------------------------------------------------------------------------------------------------------------------------------------------------------------------------------------------------------------------------------------------------------------------------------------------------------------------------------------------------------------------------------------------------------------------------------------------------------------------------------------------------------------------------------------------------------------------------------------------------------------
>Pardosa_bifasciata
gctataagagtattaattcgaatagaattaggaaatcctgggagattattaggagatgatcatttatataatgttatagttactgctcatgcttttgttatgattttttttatagtaataccaattcttattggggggtttggaaattgattagttcctttaatattaggggctccggatatatcgtttcctcgaataaataatctttctttttggcttttacctccttctttatttttgttatctatatcttctatagtagaaataggggttggtgctggatgaactgtttatcctcctttagcatctacagtaggtcatataggaaattcaatagattttgctattttttctcttcatttagctggggcttcttctattataggtgctgtgaattttatttctactattattaatatacgaatattaggaatgtctatagaaaaagttcctctttttgtttgatcggttttaattacagcggtgttattattactttctttacctgttttagcgggtgctattactatattattaacagatcgtaattttaatacttctttttttgatcctgctggtgggggggatcctattttgtttcaaca-------------------------------------------------------------------------------------------------------------------------------------------------------------------------------------------------------------------------------------------------------------------------------------------------------------------------------------------------------------------------------------------------------------------------------------------------------------------------------------------------------------------------------------------------------------------------------------------------------------------------------
>Pardosa_blanda
gctataagagtattaattcgaatagaattaggaaatcctgggagattgttaggggatgatcatttatataatgttatagttactgctcatgcttttgtgatgattttttttatagtgataccaattcttattgggggttttggaaattgattagttcctttaatattaggagctccggatatatcatttcctcgaataaataatctttctttttgattattacctccttctttatttttattgtctatatcttctatagtggaaataggagttggtgctggatgaactgtttatcctcctttagcatctacagttggtcatataggaagttcaatagattttgctattttttctcttcatttagctggtgcttcttctattataggggctgtaaattttatttctactattattaatatacggatactaggaatatctatagaaaaagttcctctttttgtttgatcagttttaattacggcagtattgttattactttctttacctgttttagcaggtgctattactatattattaacagatcgaaattttaatacttctttttttgatcctgctgggggaggagatccaattttatttcaaca-------------------------------------------------------------------------------------------------------------------------------------------------------------------------------------------------------------------------------------------------------------------------------------------------------------------------------------------------------------------------------------------------------------------------------------------------------------gttttataatcgacaatccacgttaattttaacttatataccgccatctaaaaaactaattttaatattttcaaataaaaagttaggtcaaggtgtaatctatatttaagtaaataatgggttacattatatattaaaatattttataaaaaaggatttaaa
>Pardosa_brevivulva
gctataagagtattaattcgaatggaattgggaaatcctggtagattattaggtgatgatcatttatataatgttatagttactgctcatgcttttgtaatgattttttttatagtaatgccaattcttattggaggttttgggaactgattagttcctttaatgttaggggctccagatatatcatttcctcgaataaataatctttctttttgacttttacctccttctttatttttattatctatatcttctatagtggaaataggagttggtgctggatgaaccgtttatcctcctttagcgtctacagttggtcatataggaagttcaatagattttgctattttttctcttcatttagctggagcttcttctattataggtgctgtaaattttatttctactattattaatatacgaatattaggaatatctatagaaaaggttcctctttttgtttgatcagttttaattacagcagtactattattactttctttacctgtattagcaggtgctattactatattattaacggatcgtaattttaatacttctttttttgatccctgctggggaggagatcc---------------atagccgcttttgtgctaaggtagcataataatttgtcttttaattaaagactagaacaaaagatttaacatctcaattaatttttttaaaaaaaatatttaaattattttaattgtaaaaaaacaattttaaaaaagaaagacgataagaccctatcgaactttactttagtttaactggggtagttaattaattattatttttttaatacttaatttgacctaatattattaataaaataattaagttaccgtagggataacagcgtaataaaatttttaagatctcatttaaaataaagattgcgacctcgatgttgatttaataacctaaacgcaatagttaattaaggaagtctgttcgactttaaaaaaattacatgatctgagtcaaaacccggaga-----ttataatggcggcatttcatcttattaaaggaacctgttttttaatcgacaacccacgttaattttaacttatataccgccatctaaaaaactaattttaatattttcaaataaaaagctaggtcaaggtgtaatctatactaaagtaaataatgggttacattctatattaaaacattttataaaaaaggatttaaa
>Pardosa_bucklei
gctataagagtattaattcgaatggaattagggaatcctggaagattgttaggtgatgatcatttatataatgttatagttactgctcatgcttttgtaataattttttttatagtaatacctattcttattgggggttttggaaattggttagttcctttaatattgggagctccagatatatcatttcctcgaataaataatctttctttttgattattacctccttctttgtttttattatctatatcttctatagtagaaataggagttggggctggatgaactgtttatcctcctttagcatctacggttgggcatataggaagttcaatagattttgctattttttctcttcatttagctggagcttcttctattatgggggctgtaaattttatttctactattattaatatacgaatattagggatgtctatagaaaaggttcctctttttgtatgatcagttttaattacggcagtattattattactttctttacctgttttagcaggtgctattactatattgttaacagatcgaaattttaatacttctttttttgaccctgctggagggggggatcctattttatttcaaca-------------------------------------------------------------------------------------------------------------------------------------------------------------------------------------------------------------------------------------------------------------------------------------------------------------------------------------------------------------------------------------------------------------------------------------------------------------------------------------------------------------------------------------------------------------------------------------------------------------------------------
>Pardosa_californica
------------------------------------------------------------------------------------------------------------------------------------------------------------------------------------------------------------------------------------------------------------------------------------------------------------------------------------------------------------------------------ggtgcttcttctattataggggctgtgaattttatttctactattattaatatacgaatattaggaatatctatagaaaaagtacctctttttgtttgatcggttctaattacagcagtattattgttactttctttacctgttttagcaggtgctattactatattattaactgatcgaaattttaatacttctttttttgatcctgccggtggaggggatcctattttattccaacaatagccgcttttgtgctaaggtagcataataatttgtcttttaattaaagactagaacaaaaggtttaacatctcaattaatgtttagtaaaaaactatttaaattattttaattgttaaaaaacaattataaaaaagaaagacgataagaccctatcgaacttcactttagtttaactggggtagttaattaattattattttttaaacattcaatttgacctaatattattaataaagtaattaagttaccgtagggataacagcgtaataaaatttttaagacctcatttaaaataaagtttacgacctcgatgttgatttaatatcctaaacgcaatagttaattaaggaagtctgttcgacttttaaaaaattacatgatctg---------------------ttataatggcggcatttcatcttattaaaggaacctgttttgtaatcgacaatccacgttaattttaacttatataccgccatctaaaaaactaattttaatatttttaactaaaaagttaggtcaaggtgtaatctatattaaagtaagtaatgggttacattttatattaaaacatattataaaaaaggatttaaa
>Pardosa_caliraya
----------------------------------------------------------------------------------------------------------------------------------------------------------------------------------------------------------atctttctttttggttattaccaccttctttatttttgttatctatatcttctatagtggaaatgggtgttggtgcaggttgaactgtttatccaccattagcatcaacagtgggacatataggaagttcaatggattttgctattttttctcttcatttagcgggtgcttcttctattataggggctgtaaattttatttctactattattaatatacgaatattaggaatatctatagaaaaagtatctctttttgtttgatcagtgttaattactgcagtgttgttattactttctttacctgttttagcaggggctattactatattgttaactgatcgaaattttaatacttctttttttgatcctgctggtggtggtgatccaattttatttcaaca-------------------------------------------------------------------------------------------------------------------------------------------------------------------------------------------------------------------------------------------------------------------------------------------------------------------------------------------------------------------------------------------------------------------------------------------------------------------------------------------------------------------------------------------------------------------------------------------------------------------------------
>Pardosa_caucasica
gctataagagtattaattcgaatagaattaggaaatcctgggagattattaggtgatgatcatttatataacgttatagttactgctcatgcttttgtaataattttttttatagtaataccaattcttattgggggttttggaaattggttaattcctttaatattaggagctccagatatatcatttcctcgaataaataatctttctttttgattattacctccttctttatttttattatctatatcttctatagtggagataggagttggtgctgggtgaactgtttatcctcctttagcatctacagttggtcatataggaagctcaatagattttgctattttttctcttcatttggctggggcttcttctattataggggctgtaaattttatttctactattataaatatacggataataggaatatctttagaaaaagttcctctttttgtttgatcagtattaattacagcagtattattattactttctttacctgttttagcaggtgctattactatattattaacagatcgaaattttaatacttctttttttgatcctgctggtggaggagatcctattttatttcaaca-------------------------------------------------------------------------------------------------------------------------------------------------------------------------------------------------------------------------------------------------------------------------------------------------------------------------------------------------------------------------------------------------------------------------------------------------------------------------------------------------------------------------------------------------------------------------------------------------------------------------------
>Pardosa_coloradensis
gctataagagtattaattcgaatggaattagggaatcctggaagattgttaggtgatgatcatttgtataatgttatagttactgctcatgcttttgtgataattttttttatagtaatacctattcttattggaggttttggaaattgattagttcctttaatattaggagctccagatatatcatttcctcgaataaataatctttctttttgattgttacctccttctttgtttttattatctatatcttctatggtggaaataggagttggagctggatgaactgtttatcctcctttagcatctacagttgggcatataggaagttcaatagattttgctattttttctcttcatttagctggagcttcttctattataggggctgtaaattttatttctactattattaatatacgaatattgggaatatctatagagaaagtccctctttttgtttgatcggttttaattacagcagtattattattactttctttacccgttttagcaggtgctattactatgttgttaacagatcgaaattttaatacttctttttttgaccctgctggtggaggagatcctattttatttcaaca-------------------------------------------------------------------------------------------------------------------------------------------------------------------------------------------------------------------------------------------------------------------------------------------------------------------------------------------------------------------------------------------------------------------------------------------------------------------------------------------------------------------------------------------------------------------------------------------------------------------------------
>Pardosa_crassipalpis
------------------------------------------------------------------------------------------------------------------------------------------------------------------------------------------------------------------------------------------------------------------------------------------------------------------------------------------------------------------------------------------------------------------------------------------------------------------------------------------------------------------------------------------------------------------------------------------------------------------------------------------------------------------------------------------------------------------------------------------------------------------------------------------------------------------------------------------------------------------------------------------------------------------------------------------------------------------------------------------------------------------------------------------------------ttataatggcggcatttcatcttattaaaggaacctgttttttaatcgacaacccacgataattttaacttatataccgccatctaaaaaactaatcttaatattttaaaataaaaagttaggtcaaggtgtaatctacattaaagtaaataatgggttacattatctattaaaacattttatcaaaaaggatttaaa
>Pardosa_distincta
gctataagagtattaattcggatagaattaggaaatcctggaagattattaggtgatgatcatttatataatgttatagttactgctcatgcttttgtgataattttttttatagtaataccaattcttattggaggttttggaaattgattagttcctttaatattaggagctccagatatatcatttcctcgaataaataatctttctttttgattattacctccttctttatttttattatctatatcttctatagtagaaataggagttggtgctggatgaactgtttatcctcctttagcatctacagttggtcatataggaagttcaatagattttgctattttttctcttcatttagctggagcttcttctattataggggctgtaaattttatttctactattattaatatacgaatattaggaatatctatagagaaagttcctctttttgtttgatctgtattaattacagcagtattattattactttctttacctgtattagcaggtgctattactatattgttaacagatcgaaattttaatacttctttttttg--------------------------------------------------------------------------------------------------------------------------------------------------------------------------------------------------------------------------------------------------------------------------------------------------------------------------------------------------------------------------------------------------------------------------------------------------------------------------------------------------------------------------------------------------------------------------------------------------------------------------------------------------------------------
>Pardosa_diuturna
gctataagagtattaattcgaatagaattaggaaatcctgggagattattaggtgatgatcatttatataatgtaatagttactgctcatgcttttgtaatgattttttttatagtaatgccaattcttattgggggttttgggaattgattagttcctttaatattaggagctccagatatatcatttcctcggataaataatctttctttttgattattacccccttctttgtttttattatctatatcttctatagtagagataggagttggtgctggatgaactgtttatcctcctttagcatctacggttggtcatataggaagttctatagatttcgctattttttctcttcatttagctggggcttcttctattataggggctgtaaattttatttctactattattaacatacgaatattagggatatctatagaaaaggttcctctttttgtttgatcagttttaattacagcagtattattattactttctttacctgttttagcaggtgctattactatattattgacggatcgaaattttaat---------------------------------------------------------------------------------------------------------------------------------------------------------------------------------------------------------------------------------------------------------------------------------------------------------------------------------------------------------------------------------------------------------------------------------------------------------------------------------------------------------------------------------------------------------------------------------------------------------------------------------------------------------------------------------
>Pardosa_dorsalis
gctataagagtattaattcgaatagaattagggaatcctggaagattattaggtgatgatcatttatataatgttatggttactgcacatgcttttgtaataattttttttatagttataccaattcttattggagggtttggaaattgattgattcctttaatgttaggagctccagatatatcatttcctcgaataaataatctttctttttgattattacctccttctttatttttattatctatatcttctatagtggaaataggagttggtgctggatgaactgtttatcctcctttagcatctacagttggtcatataggaaattctatagatttcgctattttttctcttcatttagctggggcttcttctattatgggagctgtgaattttatttctactattattaatatacgaatattaggaatgtctatagaaaaggttcctctttttgtttgatcagttttaattacagcagtattattattgctttctttacctgttttagcaggtgctattactatattattaacagatcgaaattttaatacttctttttttgatcctgctgg----------------------------------------------------------------------------------------------------------------------------------------------------------------------------------------------------------------------------------------------------------------------------------------------------------------------------------------------------------------------------------------------------------------------------------------------------------------------------------------------------------------------------------------------------------------------------------------------------------------------------------------------------------
>Pardosa_dorsuncata
gctataagagtattaattcgaatagaattagggaatcctggaagattattaggtgatgatcatttatataatgttatggttactgctcatgcttttgtaatgattttttttatagttataccaattcttattggaggatttggaaattgattgattcctttaatgttaggagctccagatatatcatttcctcgaataaataatctttctttttgattattacctccttctttatttttattatctatatcttctatagtggaaataggagttggtgctgggtgaactgtttatcctcctttagcatctacagttggtcatatagggaattctatagattttgctattttttctcttcatttagctggagcttcttctattataggagctgtgaattttatttctactattattaatatacgaatgttagggatgtctatagaaaaggttcctctttttgtttgatcggttttaattacagcagtattattactactttctttacctgttttagcgggtgctattactatattattaacagatcgaaattttaatacttctttttttg--------------------------------------------------------------------------------------------------------------------------------------------------------------------------------------------------------------------------------------------------------------------------------------------------------------------------------------------------------------------------------------------------------------------------------------------------------------------------------------------------------------------------------------------------------------------------------------------------------------------------------------------------------------------
>Pardosa_eiseni
gctataagagtattaattcgaatggaattaggaaatcctggaagattattaggtgatgatcatttatataatgttatggttactgcgcatgcttttgtaataattttttttatagttataccaattcttattggggggtttggaaattggttaattcctttaatgttaggagctccagatatatcatttcctcggataaataatctttctttttgattgttacctccctctttgtttttattatctatatcctctatagtggaaataggagttggtgctggatgaactgtttatcctcctttagcatctacggttggtcatatagggaattctatagatttcgctattttttctcttcatttagctggggcttcttctattatgggagctgttaattttatttctactattattaatatacgaatattaggtatatctatagagaaggttcctctttttgtttgatcagttttaattacagcagtattattattactttctttacctgttttagcaggtgctattactatattattaacagatcgaaattttaatacttctttttttgaccctgctgggggaggagatcctattttatttcagca-------------------------------------------------------------------------------------------------------------------------------------------------------------------------------------------------------------------------------------------------------------------------------------------------------------------------------------------------------------------------------------------------------------------------------------------------------------------------------------------------------------------------------------------------------------------------------------------------------------------------------
>Pardosa_falcata
------------------------------------------------------------------------------------------------------------------------------------------------------------------------------------------------------------------------------------------------------------------------------------------------------------------------------------------------------------------------------------------------------------------------------------------------------------------------------------------------------------------------------------------------------------------------------------------------------------------------------------------------------------------------------gactagaacaaaagacttaacatctcaattaatattttataaaaatttatttaaattattttaattgtaaaaaaacaattttaaaaaagaaagacgataagaccctatcgaacttcactttagtttaactggggcagttaattaattaacattttttaaatacttaatttgacctaatataattaataaaataattaagttaccgtagggataacagcgtaataaaatttttaagatcttatttaaaataaagattgcgacctcgatgttgatttaatttcctaaacgcaatagttaattaaggaagtctgttcgacttttaaaaaattacatgatttgagttcagaccggtgtaaacca------------------------------------------------------------------------------------------------------------------------------------------------------------------------------------------------------
>Pardosa_falcifera
------------------------------------------------------------------------------------------------------------------------------------------------------------------------------------------------------------------------------------------------------------------------------------------------------------------------------------------------------------------------------ggtgcttcttctattataggggctgtaaattttatttctactattattaatatacgaatattgggaatatctatagagaaagttcctctttttgtttgatcagtattaattacagcagtattattattactttctttacctgttttagcaggtgctattactatattattaacagatcgaaattttaatacttctttttttgatcctgctggtggtggagatccaattttatttcaaca------gcttttgtgctaaggtagcataataatttgtcttttaattaaagactagaacaaaaggtttaacatctcaattaatattttttaaaaaattatttaaattattttaattgtaaaaaaacaattttaaaaaagaaagacgataagaccctatcgaactttactttagtttaactggggcagttaattaattattattttttaaatatacaatttgacctaatattattaataaaataatcaagttaccgtagggataacagcgtaataaaatttttaagttcttatttaaaataaagattgcgacctcgatgttgatttaataacctaaacgcaatagttaattaaggaagtctgttcgacttttaaaaaattacatgatctg---------------------------------------------------------------------------------------------------------------------------------------------------------------------------------------------------------------------------
>Pardosa_ferruginea
gctataagagtattaattcgaatggaattaggaaatcctggaagattattaggtgatgatcatttatataatgttatagttactgcacatgcttttgtaataattttttttatagtaataccaattcttattggagggtttggaaattgattgattcctttaatattaggagctccagatatatcatttcctcgaataaataatctttctttttggttattacctccttctttgtttttattatctatatcttctatagtggaaataggagttggtgctgggtgaactgtttatcctcctttagcatctacagttggtcatatagggagttctatggattttgctattttttctcttcatttggctggggcttcttctattataggagctgtaaattttatttctactattattaatatacgaatattagggatatctatagaaaaggttcctctttttgtttgatcagttttaattacagcagtattattattactttctttacctgttttagcaggtgctattactatattattgacagatcgaaattttaatacttctttttttgatcctgctggtggaggggatcctattttgtttcaa---------------------------------------------------------------------------------------------------------------------------------------------------------------------------------------------------------------------------------------------------------------------------------------------------------------------------------------------------------------------------------------------------------------------------------------------------------------------------------------------------------------------------------------------------------------------------------------------------------------------------------
>Pardosa_foveolata
------------------------------------------------------------------------------------------------------------------------------------------------------------------------------------------------------------------------------------------------------------------------------------------------------------------------------------------------------------------------------------------------------------------------------------------------------------------------------------------------------------------------------------------------------------------------------------------------------------------------------------------------------------------------------------------------------------------------------------------------------------------------------------------------------------------------------------------------------------------------------------------------------------------------------------------------------------------------------------------------------------------------------------------------------ttataatggcggcatttcatcttattaaaggaacctgttttctaatcgacaatccacgataattttaacttatataccgccatctaaaaaactaattttaatattttaaaataaaaagttaggtcaaggtgtaatctatatttaagtaaataatgggttacattttatattaaaataatttataaaaaaggatttaaa
>Pardosa_fulvipes
gctataagagtattaattcgaatagaattaggaaatcctggaagattattaggtgatgatcatttatataatgttatagttactgctcatgcttttgtaataattttttttatagtaataccaattcttattggaggttttgggaattgattggttcctttaatattaggagctccagatatatcatttcctcgaataaataatctttctttttgattattacctccttctttatttttattatctatatcttctatagtagaaataggggttggtgctgggtgaactgtttatcctcctttagcatctacagttggtcatataggaaattcaatggattttgctattttttctcttcatttggctggggcttcttctattataggggctgtgaattttatttctactattattaatatacgaatattaggtatatcttttgaaaaggttcctctttttgtttgatcagttttaattacagcagtattattattactttctttacctgttttagcaggtgctattactatattattaacagatcgaaattttaatacttctttttttgatcctgctggtggaggggatcctattttatttcaaca-------------------------------------------------------------------------------------------------------------------------------------------------------------------------------------------------------------------------------------------------------------------------------------------------------------------------------------------------------------------------------------------------------------------------------------------------------------------------------------------------------------------------------------------------------------------------------------------------------------------------------
>Pardosa_furcifera
gctataagagtattaattcgaatggaattagggaatcctggaagattgttaggtgatgatcatttgtataatgttatagttactgctcatgcttttgtaataattttttttatagtaatacctattcttattgggggttttggaaattgattagttcctttaatattgggagctccagatatatcatttcctcgaataaataatctttctttttgattgttaccaccttctttgtttttattatctatatcttctatagtagaaataggagttggggctggatgaactgtttatcctcctttggcatctacggttggacatataggaagttcaatagattttgctattttttctcttcatttagctggagcttcttctattataggggctgtaaattttatttctactattattaatatacggatattaggaatatctatagaaaaggttcctctttttgtatgatcagttttaattacagcagtattattattactttctttacctgttttagcaggtgctattactatattgttaacagatcgaaattttaatacttcttttt-----------------------------------------------------------------------------------------------------------------------------------------------------------------------------------------------------------------------------------------------------------------------------------------------------------------------------------------------------------------------------------------------------------------------------------------------------------------------------------------------------------------------------------------------------------------------------------------------------------------------------------------------------------------------
>Pardosa_fuscula
gctataagagtattaattcgaatggaattaggaaatcctgggagattgttaggtgatgatcatttatataatgtaatagttactgctcatgcttttgtaataattttttttatagtaatacctattcttattggaggttttggaaattgattagttcctttgatattaggggctccagatatatcgttccctcgaataaataatctttctttttgattattacctccttctttgtttttattatctatatcttctatagtagaaataggagttggtgctggatgaactgtttatcctcctttagcgtctacagttggacatataggaagttcaatagattttgctattttttctcttcatttagctggggcttcttctattataggggctgtaaattttatttctactattattaatatacgaatattaggaatatctatggaaaaaattcctctttttgtttggtcagttttgattacggcagtattattattactttctttacctgttttagcgggtgctattactatattgttaacggatcgaaattttaatacttctttttttg--------------------------------------------------------------------------------------------------------------------------------------------------------------------------------------------------------------------------------------------------------------------------------------------------------------------------------------------------------------------------------------------------------------------------------------------------------------------------------------------------------------------------------------------------------------------------------------------------------------------------------------------------------------------
>Pardosa_giebeli
gctataagagtattaattcgaatagaattaggaaatcctggaagattattaggtgatgatcatttatataatgttatggttactgcgcatgcttttgtaataattttttttatagttataccaattcttattggagggtttggaaattggttaattcctttaatgttaggagctccagatatatcatttcctcgaataaataatctttctttttgattgttacctccctctttgtttttattatctatatcctctatagtggaaataggagttggtgctgggtgaactgtttatcctcctctagcatctacggttggtcatataggaaattctatagatttcgctattttttctcttcatctagctggggcttcttctattataggagctgttaattttatttctactattattaatatacgaatgttaggtatatctatagaaaaggttcctctttttgtttggtcagttttaattacagcagtattattattactttctttacctgttttagcaggagctattactatattattaacagatcgaaattttaatacttctttttttgaccctgctgggggaggagatcctattttatttcaaca-------------------------------------------------------------------------------------------------------------------------------------------------------------------------------------------------------------------------------------------------------------------------------------------------------------------------------------------------------------------------------------------------------------------------------------------------------------------------------------------------------------------------------------------------------------------------------------------------------------------------------
>Pardosa_glacialis
gctataagagtattaattcgaatggaattagggaatcctggtagattgttaggtgatgatcatttgtataatgttatagttactgctcatgcttttgtaataattttttttatagtaatgcctattcttattggaggttttggaaattgattagttcctttaatattaggagctccagatatatcatttcctcgaataaataatctttctttttgattattacctccttctttatttttgttatctatatcttctatagtagaaataggagttggggctgggtgaactgtttatcctcctttagcgtctacagttgggcacataggaaattcaatagattttgctattttttctcttcatttagctggagcttcttctattataggagctgtaaattttatttctaccattattaatatacgaatattaggaatatctatagagaaggttcctctttttgtttgatcagttttaattacagcagtattattattactttctttacctgttttagcaggtgctattactatattattaacagatcgaaattttaatacttctttttttg--------------------------------------------------------------------------------------------------------------------------------------------------------------------------------------------------------------------------------------------------------------------------------------------------------------------------------------------------------------------------------------------------------------------------------------------------------------------------------------------------------------------------------------------------------------------------------------------------------------------------------------------------------------------
>Pardosa_groenlandica
---------------------atagaattaggaaatcctggaagattgttaggtgatgatcatttatataatgttatagttactgctcatgcttttgtaataattttttttatagtaatacctattcttattggaggttttggaaattggttagttcctttaatattaggagctccagatatatcatttcctcgaataaataatctttctttttgattgttacctccttctttgtttttattatctatatcttctatagtagagataggagttggggctggatgaactgtttatcctcctttagcatctacggttggacatataggaagttcaatagattttgctattttttctcttcatttagctggagcttcttctattataggggctgtgaattttatttctactattattaatatacgaatattagggatgtctatagaaaaggttcctctttttgtatgatcagttttaattacagcagtgttattattactttctttacctgttttagcaggtgctattactatattgttaacagatcgaaattttaacacttctttttttgaccctgctggagggggggatcctattttatttcaaca-------------------------------------------------------------------------------------------------------------------------------------------------------------------------------------------------------------------------------------------------------------------------------------------------------------------------------------------------------------------------------------------------------------------------------------------------------------------------------------------------------------------------------------------------------------------------------------------------------------------------------
>Pardosa_hamifera
------------------------------------------------------------------------------------------------------------------------------------------------------------------------------------------------------------------------------------------------------------------------------------------------------------------------------------------------------------------------------ggggcttcttctattataggagctgttaattttatttctactattattaatatacgaatattaggaatatctatagagaaagttccactttttgtttggtcggtattaattactgcagtattattgttactttctttacctgtattagcaggtgctattactatattattaacagatcgaaattttaatacttctttttttgaccctgctgggggaggggatcctattttatttcaaca---------tttgtgctaaggtagcataataatttgtcttttaattaaagactagaacaaaaggtttaacatctcaattaatatcttataagaaactatttaaattattttaattgtaaaaaaacaatttttaaaaagaaagacgataagaccctatcgaactttactttagtttaactggggaagttaattaattattattttttcaatatttaatttgacctaatatcattaacaaaataattaagttaccgtagggataacagcgtaataaaatttttaagatcttatttaaaattaagattacgacctcgatgttgatttaatatcctaaacgcaatagttaattaaggaagtctgttcgacttttaaaaaattacatgatctg---------------------------------------------------------------------------------------------------------------------------------------------------------------------------------------------------------------------------
>Pardosa_hedini
gctataagagtattaattcgaatggaattaggaaatcctggaagtttattaggtaatgatcatatatataatgttatggttactgctcatgcttttgtgataattttttttatagtaataccaattcttattggtggttttggaaattggttagttcctttaatattaggggccccagatatatcatttcctcgaatgaataatctttctttttgactcttacctccatctttatttttattatctatatcttctatagtagaaataggagttggtgctggatgaactgtttaccctcctttagcatctacagttggtcatataggaagttcgatagattttgctattttttctcttcatttagctggagcttcttctattataggtgctgtaaattttatttctactattattaatatacgaatattaggaatatctatagaaaaagtacctctttttgtttgatcagttttaattacagcagtgttgttattactttctttacctgttttagcaggtgctattactatattattaacagatcgaaattttaatac------------------------------------------------atagccgcttttgtgctaaggtagcataataatttgtcttttaattaaagactagaacaaaaggtttaacatctcaattaatatttctaaaaaatctatttaaattattttaattgtaaaaaaacaattttaaaaaagaaagacgataagaccctatcgaactttactttagtttaactggggcagttaattaattattattttttaaatgtttaatttgacctaatattattaacaaaataatcaagttaccgtagggataacagcgtaatataatttttaagatcttatttaaaataaagattgcgacctcgatgttgatttaataacctaaacgcaatagttaattaaggaagtctgttcgactttaaaaaaattacatgatctgagtcaaaaccccggga-----ttataatggcggcatttcatcttattaaaggaacctgttttttaatcgacaacccacgttaattttaacttatataccgccatctaaaaaactaattttaatattttcaaataaaaagttaggtcaaggtgtaatctatattaaagtaagtaatgggttacattttatattaaaatattttataaaaaaggatttaaa
>Pardosa_herbosa
gctataagagtattaattcgaatggaattgggaaatcctggtagattattaggtgatgatcatttatataatgttatagttactgctcatgcttttgtaataattttttttatagtaatgccaattcttattggaggttttgggaactgactagttcctttaatgttaggggctccagatatatcatttcctcgaataaataatctttctttttgacttttacctccttctttatttttattatctatatcttctatagtggaaataggagttggtgctggatgaaccgtttatcctcctttagcgtctacagttggtcatataggaagttcaatagattttgctattttttctcttcatttagcaggagcttcttctattataggtgctgtaaattttatttctactattattaatatacgaatattaggaatatctatagaaaaggttcctctttttgtttgatcagttttaattacagcagtactattattactttctttacctgtattagcaggtgctattactatattattaacagatcgtaattttaatacttctttttttgatccctgctggggaggagatcc---------------atagccgcttttgtgctaaggtagcataataatttgtcttttaattaaagactagaacaaaagatttaacatctcaattaattttttaaaaaaaaatatttaaattattttaattgtaaaaaaacaattttaaaaaagaaagacgataagaccctatcgaactttactttagtttaactggggtagttaattaattattatttttttaatacttaatttgacctaatattattaataaaataattaagttaccgtagggataacagcgtaataaaatttttaagatctcatttaaaataaagattgcgacctcgatgttgatttaataacctaaacgcaatagttaattaaggaagtctgttcgactttaaaaaaattacatgatctgag-------------------------------------------------------------------------------------------------------------------------------------------------------------------------------------------------------------------------
>Pardosa_hortensis
gctataagagtattaattcgaatagaattaggaaatcccgggagattattaggtgatgatcatttatataatgttatggttactgctcatgcttttgtaatgattttttttatagtaataccaattcttattggagggtttgggaattgattagttcctttaatattaggtgctccagatatatcatttcctcgaataaataatctttctttttgattattacctccttctttgtttttattgtctatatcttctatagtagaaataggagttggtgctggatgaactgtttatcctcctttagcatctacggttggtcatataggaagttcaatagattttgctattttttctcttcatttggctggggcttcttctattataggtgctgtaaattttatttctactattattaatatacgaataataggaatatctatagagaaagttcctctttttgtttgatcagtattaattacggcggtattattattgctttctttaccggttttagcaggtgctattactatattattgacagatcgtaattttaatacttctttttttgatcctgctggaggtggtgatcctattttatttcaaca-------------------------------------------------------------------------------------------------------------------------------------------------------------------------------------------------------------------------------------------------------------------------------------------------------------------------------------------------------------------------------------------------------------------------------------------------------------gttttataatcgacaatccacgttaattttaacttatataccgccatctaaaaaactaattttaatatttttaaataaaaagttaggtcaaggtgtaatctatattaaagtaaataatgggttacattttatattaaaatattatataaaaaaggatttaaa
>Pardosa_hyperborea
gctataagagtattaattcgaatggaattaggtaatcctgggagattattaggtgatgatcatttatataatgttatagttactgctcatgcttttgtaatgattttttttatagtaataccaattcttattgggggttttggaaattggttagttcctttaatattaggagctccggatatatcatttcctcgaataaataatctttctttttgattattaccaccttcattatttttattgtcaatatcctctatagtagaaataggagttggtgctggatgaactgtttatcctcctttagcatctacggttggtcatataggaagttcaatggattttgctattttttctcttcatttagctggtgcttcttctattataggggctgtaaattttatttctactattattaatatacgaatattaggaatatctatagaaaaagttcctctttttgtttgatcagttttaattacggcagtactattgttgctttctttacctgtattagcaggtgctattactatattattaacagatcgaaattttaatacttctttttttg--------------------------------------------------------------------------------------------------------------------------------------------------------------------------------------------------------------------------------------------------------------------------------------------------------------------------------------------------------------------------------------------------------------------------------------------------------------------------------------------------------------------------------------------------------------------------------------------------------------------------------------------------------------------
>Pardosa_injucunda
---ataagagtattaattcgaatggaattgggaaatcctggaagattgttaggtgatgatcatttatataatgtaatggttactgctcatgcttttgtaatgattttttttatagtaataccaattcttattggtggatttggaaactgattagttcctttaatgttaggggctcctgatatatcttttcctcgaataaataatctttctttttgattgttacctccttctttatttttattgtctatatcttctatagtggagataggtgttggtgcgggttgaactgtttatccaccactggcatctacagtggggcatataggaagttctatagattttgctattttttctcttcacttggctggggcttcttctattataggggctgttaattttatttctactatcattaatatacgaatattaggaatatctatagaaaaggttcctttatttgtttggtcggtgttgattactgcagttttattgttactttctttacctgttttagcaggagctattactatgttattaactgatcgaaattttaatacttctttttttgatcctgctggtggaggagatccaatcttatttcagca-------------------------------------------------------------------------------------------------------------------------------------------------------------------------------------------------------------------------------------------------------------------------------------------------------------------------------------------------------------------------------------------------------------------------------------------------------------------------------------------------------------------------------------------------------------------------------------------------------------------------------
>Pardosa_isago
------------------------------------------------------------------------------------------------------------------------------------------------------------------------------------------------------------------------------------------------------------------------------------------------------------------------------------------------------------------------------------------------------------------------------------------------------------------------------------------------------------------------------------------------------------------------------------------------------------------------------------------------------------------------------------------------------------------------------------------------------------------------------------------------------------------------------------------------------------------------------------------------------------------------------------------------------------------------------------------------------------------------------------------------------ttattatggcggcatttcatcttattaaaggaacctgttttttaatcgacaatccacgttaactttaacttatataccgccatctaaaaaactaattttaatattttcaaataaaaagttaggtcaaggtgtaatctatattaaagtaaataatgggttacattttttattaaaacattttataaaaaaggatttaaa
>Pardosa_italica
------------------------------------------------------------------------------------------------------------------------------------------------------------------------------ccagatatatcatttcctcgaataaataatctttctttttggttgttaccgccttctttatttttgttatctatatcttctatagtagaaataggagttggtgctggatgaactgtttatcctcctttagcatctacggttggtcatataggaagttcaatggattttgctattttttctcttcatttagctggagcttcttctattatgggggctgtaaattttatttctactattattaatatacgaatattagggatgtctatagagaaagttcctctttttgtttggtcagttttaattacggcagtattattattactttctttacctgttttagcaggtgctattactatactattaacagatcgaaattttaatacttctttttttgatcctgctggtggaggggatcctattttatttcaacaatagccgcttttgtgctaaggtagcataataatttgtcttttaattaaagactagaacaaaaggtttaacatctcaattaatattttattaaaaactttttaaattattttaattgtaaaaaaacaattttaaaaaagaaagacgataagaccctatcgaactttactttagtttaactggggcagttaattaattattattttttaaatatacaatttgacctaatattattaataaaataattaagttaccgtagggataacagcgtaataaaattttaaagttcttatttaaaataaagattgcgacctcgatgtttatttaatatcctaaacgcagtagttaattaaggaagtctgttcgacttttaaaaaattacatgatttgagttcagaccggtgtaaacca------------------------------------------------------------------------------------------------------------------------------------------------------------------------------------------------------
>Pardosa_jambaruensis
------------------------------------------------------------------------------------------------------------------------------------------------------------------------------cctgatatgtcttttcctcgaataaataatctttctttttgattattacctccttctttatttttattatctatatcttcaatagtggaaataggtgttggtgctggttgaactgtttatccaccattagcatcaacggtaggtcatataggaagttcaatggattttgctattttttctttacatttggctggggcttcttctattataggggctgtaaattttatttctactattattaatatacgaatattaggaatatctatagataaggttcctctttttgtttgatcagtattaattactgcagttttattgttactttctttacctgttttagcaggagctattactatgttattgacggatcgaaattttaatacttctttttttgaccctgctgggggaggagatccaattttatttcaacaatagccgcttttgtgctaaggtagcataataatttgtcttttaattaaagactagaacaaaagacttaacatctcaactaatattttttaaaaaactatttaaattattttaattgtaaaaaaacaattttaaaaaagaaagacgataagaccctatcgaactttactttagtttaactggggaagttaatcaattaacactttttaaatatttaatttgacctaatacaattaaaaaaataattaagttaccgtagggataacagcgtaataaaattttctagatcttatttaaaataaagattgcgacctcgatgttgatttaataacctaaacgcaatagttaattaaggaagtctgttcgacttttaaaaaattacatgatttgagttcagaccggtgtaaacca------------------------------------------------------------------------------------------------------------------------------------------------------------------------------------------------------
>Pardosa_koponeni
------------------------------------------------------------------------------------------------------------------------------------------------------------------------------ccanananatcanttccncnnanaaannannnttnnttttgattattacctccntntttatttttnttannnanatnttccanagngganannggngntggtgnngggtnaanngnttntcctccnttagnannnanggttggtnanatnggaanttcnanggnntttgcnattttttctcttcatttggcnggagcttnttctnttataggggctgtaaattttatttctactattataaatatacgaataataggaatatctttagaaaaagttcctctttttgtttgatcagttttaattacagcagtattattattactttctttacctgttttagcaggtgctattactatattattaacagatcgaaattttaatacttctttttttgatcctgctggtgggggagatcctattttatttcaaca-------------------------------------------------------------------------------------------------------------------------------------------------------------------------------------------------------------------------------------------------------------------------------------------------------------------------------------------------------------------------------------------------------------------------------------------------------------------------------------------------------------------------------------------------------------------------------------------------------------------------------
>Pardosa_labradorensis
gctataagagtattaattcgaatggaattagggaatcctggaagattgttaggtgatgatcatttgtataatgttatagttactgctcatgcttttgtaataattttttttatagtaatacctattcttattgggggttttggaaattgattagttcctttaatattaggagctccagatatatcatttcctcgaataaataatctttctttttgattgttaccaccttctttgtttttattatctatatcttctatagtagaaataggagttggggctggatgaactgtttatcctcctttggcatctacggttggacatataggaagttcaatagattttgctattttttctcttcatttagctggagcttcttctattataggggctgtaaattttatttctactattattaatatacggatattaggaatatctatagaaaaggttcctctttttgtatgatcagttttaattacagcagtattattattactttctttacctgttttagcaggtgctattactatattgttaacagatcgaaattttaatacttctttttttg--------------------------------------------------------------------------------------------------------------------------------------------------------------------------------------------------------------------------------------------------------------------------------------------------------------------------------------------------------------------------------------------------------------------------------------------------------------------------------------------------------------------------------------------------------------------------------------------------------------------------------------------------------------------
>Pardosa_lapidicina
gctataagagtattaattcgaatggaattaggaaatcctgggagattattaggtgatgatcatttatataatgtaatagttactgctcatgcttttgtgataattttttttatagttataccaattcttattggaggttttggaaattgattggttcctttaatattaggagctcctgatatgtcatttcctcgaataaataatctttctttttgattattacctccttcattatttttattatctatatcttctatagtagagataggggttggtgctgggtgaactgtttatcctccattagcatctacagttggtcatataggaagttctatggattttgctattttttctcttcatttagctggtgcttcttctattataggggctgtaaattttatttctactattattaatatacggatattgggaatatctatagagaaagttcctctttttgtttgatcagttttaattacggcggtattattattgctttctttacctgtattagcaggtgctattactatattgttgacagatcgaaattttaatacttctttttttg--------------------------------------------------------------------------------------------------------------------------------------------------------------------------------------------------------------------------------------------------------------------------------------------------------------------------------------------------------------------------------------------------------------------------------------------------------------------------------------------------------------------------------------------------------------------------------------------------------------------------------------------------------------------
>Pardosa_lapponica
gctataagagtattaattcgaatggaattaggaaatcctgggagattattgggtgatgatcatttatataatgttatagttactgctcatgcttttgtaataattttttttatagtaatacctattcttattggaggttttgggaattgattagttcctctaatattaggagctccagatatatcatttcctcgaataaataatctttctttttggttattacctcnttctttgtttttattatctatatcttctatagtagaaataggagttggtgctggatgaactgtttatcctcctttagcatctacagttggacatataggaaattcaatagattttgctattttttctcttcatttagctggggcttcttctattataggggctgtgaattttatttctactattattaatatacggatattgggaatatctatggagaaagttcctctttttgtttggtcagttttgattacagcggtattattattactttctttacctgttttagcaggtgctattactatattattaacagatcgaaattttaatacttctttttttg--------------------------------------------------------------------------------------------------------------------------------------------------------------------------------------------------------------------------------------------------------------------------------------------------------------------------------------------------------------------------------------------------------------------------------------------------------------------------------------------------------------------------------------------------------------------------------------------------------------------------------------------------------------------
>Pardosa_lasciva
gctataagagtattaattcgaatagaattaggaaatcctggaagattattaggtgatgatcatttatataatgttatggttactgcgcatgcttttgtaataattttttttatagtaataccaattcttattggagggtttggaaattggttaattcctttaatgttaggagctccagatatgtcatttcctcggataaataatctttctttttgattattacctccctctttgtttttattatctatatcctctatagtggaaataggagttggtgctgggtggactgtttatcctcctttagcatctacggttggtcatataggaaattctatagatttcgctattttttctcttcatttagctggggcttcttctattatgggagctgttaattttatttctactattattaatatacgaatattaggtatatctatagaaaaggttcctctttttgtttgatcagttttaattacggcagtattattattactttctttacctgttttagcaggtgctattactatattattaacagatcgaaattttaatacttctttttttgatcctgctgggggaggagatcctattttatttcaaca-------------------------------------------------------------------------------------------------------------------------------------------------------------------------------------------------------------------------------------------------------------------------------------------------------------------------------------------------------------------------------------------------------------------------------------------------------------------------------------------------------------------------------------------------------------------------------------------------------------------------------
>Pardosa_laura
gctataagagtattaattcgaatggaattaggaaatcctggaagtttattaggtaatgatcatatatataatgttatagttactgctcatgcttttgtaataattttttttatagtaataccaattcttattggtggctttggaaattggttagttcctttaatattaggggctccagatatatcatttcctcgaatgaataatctttctttttgacttttacctccatctttgtttttattatcaatatcttctatagtagaaataggagttggtgctggatgaactgtttatcctcctttagcatctacagttggtcatataggaagttcgatagattttgctattttttctcttcatttagctggagcttcttctattataggtgctgtaaattttatttctactattattaatatacgaatattgggaatatctatagaaaaagtacctctttttgtttgatcagttttaattacagcagtattattattactttctttacctgttttagcaggtgctattactatattattaacagatcgaaattttaatacttctttttttgatcctgctggtggaggggatcctattttatttcaacaatagccgcttttgtgctaaggtagcataataatttgtcttttaattaaagactagaacaaaaggtttaacatctcaattaatgtttagtaaaaaactatttaaattattttaattgtaaaaaaacaattttaaaaaagaaagacgataagaccctatcgaactttactttagtttaactggggcagttaattaattattattttataaatatccaatttgacctaatattattaataaaataactaagttaccgtagggataacagcgtaataaaatttttaagatcttatttaaaataaagattgcgacctcgatgttgatttaatatcctaaacgcaatagttaattaaggaagtctgttcgacttttaaaaaattacatgatctgagttc----------------ttataatggcggcatttcatcttattaaaggaacctgttttttaatcgacaacccacgttaattttaacttatataccgccatctataaaactaattttaatatttttaaataaaaagttaggtcaaggtgtaatctatattaaagtaaataatgggttacattatatatcaaaatatattataaaaaaggatttaaa
>Pardosa_lugubris
------------------------------------------------------------------------------------------------------------------------------------------------------------------------------------------------------------------------------------------------------------------------------------------------------------------------------------------------------------------------------------------------------------------------------------------------------------------------------------------------------------------------------------------------------------------------------------------------------------------------------------------------------------------------------------------------------------------------------------------------------------------------------------------------------------------------------------------------------------------------------------------------------------------------------------------------------------------------------------------------------------------------------------------------------ttattatggcggcatttcatcttattaaaggaacctgttttttaatcgacaatccacgttaattttaacttatataccgccatctaaaaaattaattttaatatttataaataaaaagttaggtcaaggtgtaatctatattaaagtaaataatgggttacattttatactaaaatattttataaaaaaggatttaaa
>Pardosa_lyrifera
------------------------------------------------------------------------------------------------------------------------------------------------------------------------------------------------------------------------------------------------------------------------------------------------------------------------------------------------------------------------------------------------------------------------------------------------------------------------------------------------------------------------------------------------------------------------------------------------------------------------------------------------------------------------------------------------------------------------------------------------------------------------------------------------------------------------------------------------------------------------------------------------------------------------------------------------------------------------------------------------------------------------------------------------------ttattatggcggcatttcatcttattaaaggaacctgttttttaatcgacaatccacgttaactttaacttatataccgccatctaaaaaactaattttaatattttcaaataaaaagttaggtcaaggtgtaatctatattaaagtaaataatgggttacattttttattaaaacattttataaaaaaggatttaaa
>Pardosa_mackenziana
gctataagagtattaattcggatagaattaggaaatcctggaagattattaggtgatgatcatttatacaatgttatggttactgcacatgcttttgtaataattttttttatagttataccaattcttattgggggttttggaaattggttgattcctctaatgttaggagctccagatatatcatttcctcgaataaataatctttctttttgattattacctccttctttatttttattatctatatcttctatagtggaaataggagttggtgctgggtgaactgtttaccctcctttagcatctacagttggtcatataggaaattctatagatttcgctattttttctcttcatctagctggagcttcttctattataggagctgtgaattttatttctactattattaatatacgaatattagggatatccatagaaaaggttcctctttttgtttgatcggttttaattacagcagtattattactactttctttacctgttttagcaggtgctattactatattattaacagatcgaaattttaatacttctttttttgatcctgctggggg-------------------------------------------------------------------------------------------------------------------------------------------------------------------------------------------------------------------------------------------------------------------------------------------------------------------------------------------------------------------------------------------------------------------------------------------------------------------------------------------------------------------------------------------------------------------------------------------------------------------------------------------------------
>Pardosa_maisa
gctataagagtattaattcgaatggaattaggaaatcctggaagattgttaggtgatgatcatttatataatgttatagttactgctcatgcttttgtgataattttttttatagtaataccaattcttattgggggttttggaaattgattagtgcctttaatgttaggggctccagatatatcatttcctcgaataaataatctttctttttgattattacctccttctttatttttattatctatatcttctatagtagaaataggggttggggctggatgaactgtttatcctcctttagcatctacggttggtcatatagggagttctatggattttgctattttttctcttcatttagctggggcttcttctattataggagctgtaaattttatttctactattattaatatacgaatattggggataactatggaaaaggttcctctttttgtttgatcagttttaattacagcagtattattattactttctttacctgttttagcaggtgctattactatattattaacggatcgaaattttaatacttctttttttgatcctgccgggggaggagatcctattttatttcaaca-------------------------------------------------------------------------------------------------------------------------------------------------------------------------------------------------------------------------------------------------------------------------------------------------------------------------------------------------------------------------------------------------------------------------------------------------------------------------------------------------------------------------------------------------------------------------------------------------------------------------------
>Pardosa_metlakatla
gctataagagtattaattcgaatagaattagggaatcctggaagattattaggtgacgatcatttatataacgttatagttactgctcatgcttttgtaataattttttttatagtaatgcctattcttattggaggttttggaaattgattagttcctttaatattaggagctccagatatatcatttcctcgtataaataatctttctttttgattattacctccttctttgtttttattatctatatcttctatagtggaaataggggttggggctggatgaactgtttatccccctttagcatctacagttgggcatataggaaattcaatagattttgctattttttctcttcatttagctggagcttcttctattataggggctgtaaattttatttctactattattaatatacgaatattaggaatatctatagaaaaagttcctctttttgtttgatccgttttaattacagcagtattgttactactttctttacctgttttagcaggtgctattactatattattaacagatcgaaattttaatacttctttttttgatcctgc-------------------------------------------------------------------------------------------------------------------------------------------------------------------------------------------------------------------------------------------------------------------------------------------------------------------------------------------------------------------------------------------------------------------------------------------------------------------------------------------------------------------------------------------------------------------------------------------------------------------------------------------------------------
>Pardosa_milvina
------------------------------------------------------------------------------------------------------------------------------------------------------------------------------------------------------------------------------------------------------------------------------------------------------------------------------------------------------------------------------ggggcttcttctattataggagctgttaattttatttctactattattaatatacgaatattaggaatatctatagagaaagttcctctttttgtttgatcagtattaattactgcagtattattattactttctttacctgtattagcaggggctattaccatattattgacagatcgaaattttaatacttctttttttgatcctgctggaggaggagatcctattttatttcagcaatagccgcttttgtgctaaggtagcataataatttgtcttttaattaaagactagaacaaaaggtttaacatctcaattaatgtttcataaaaaaatatttaaattattttaattgtaaaaaaacaattttaaaaaagaaagacgataagaccctatcgaactttactttagtttaactggggtagttaattaattattattttttaaatatttaatttgacctaatattattaataaaataattaagttaccgtagggataacagcgtaataaaatttttaagaccttatttaaaataaagattgcgacctcgatgttgatttaataacctaaacgcaatagttcattaaggaagtctgttcgacttttaaaaaattacatgatttg---------------------------------------------------------------------------------------------------------------------------------------------------------------------------------------------------------------------------
>Pardosa_mionebulosa
gctataagagtattgattcggatggaattaggtaatcctggtagattgttaggtgatgatcatttatataatgtgatagttactgctcatgcttttgtaatgattttttttatagttataccaattcttattggtggttttggaaattgattagttcctttaatattaggagctcctgatatgtcttttcctcgtataaataatctttctttttgattattacctccttctttatttttattatcaatgtcttcaatagtagagataggtgttggagcgggttggactgtttatcctccgttagcatctacagtagggcatataggaagttcgatagattttgctattttttctcttcatttagctggggcttcttctattataggagctgtaaattttatttctactattattaatatacgaatattaggaatatctatagagaaggttcctctttttgtttgatcagtattgattactgcagttttattattactttctttacctgttttagcaggggctattactatattattaacagatcgaaattttaatacttctttttttgaccctgctggtggaggggatccaattttgtttcaaca---------------------------------------------------------------------------------tattttataaaaatttatttaaattattttaattgtaaaaaaacaattttaaaaaagaaagacgataagaccctatcgaacttcactttagtttaactggggcagttaattaattaacattttttaaatacttaatttgacctaatataattaataaaataattaagttaccgtagggataacagcgtaataaaatttttaagatcttatttaaaataaagattgcgacctcgatgttgatttaatttcctaaacgcaatagttaattaaggaagtctgttcgacttttaaaaaattacatgatttgagttcagaccggtgtaaacca------------------------------------------------------------------------------------------------------------------------------------------------------------------------------------------------------
>Pardosa_mirzakhaniae
gctataagagtattaattcgaatggaattaggaaatcctggaagattgttaggagatgatcatttatataatgttatagttactgctcatgcttttgtaataattttttttatagtaataccaattcttattggaggttttggtaattgattagttcctttaatattaggagctccggatatatcgtttcctcgaataaataatctttctttttgattattacctccttctttatttttattatctatatcttctatagtggaaataggagttggtgctggatgaactgtttatcctcctttggcatctacagttggtcatataggaagttcaatagattttgctattttttctcttcatttagctggtgcttcttctattataggggctgttaattttatttctactattattaatatacgaatactaggaatatctatagaaaaagttcctctttttgtttgatcagttttaattacggcagtattattgttactttctttacctgttttagcgggtgctattactatattattaacggatcgaaattttattacttctttttttgatcctgctggtgggggggatccaatttta---------------------------------------------------------------------------------------------------------------------------------------------------------------------------------------------------------------------------------------------------------------------------------------------------------------------------------------------------------------------------------------------------------------------------------------------------------------------------------------------------------------------------------------------------------------------------------------------------------------------------------------
>Pardosa_mixta
gctataagagtattaattcggatagaattgggtaatcctgggagattgttaggagatgatcatttatataatgttatagttactgctcatgcttttgtaatgattttttttatagtaataccaattcttattggaggttttgggaattggttagttcctttaatattaggagctccggatatatcgtttcctcgaataaataatctttctttttggttattgccaccttctttatttttattatctatgtcttctatagtggaaataggagttggagctggatgaactgtttatcctcctttagcatctacagttggtcatataggaagttcaatggattttgctattttttctcttcatttagctggtgcttcttctattataggggctgtaaattttatttctactattattaatatacggatattaggaatatctatagaaaaagttcctctttttgtttgatcggttttaattacggcagtattattattactttctttacctgttttagcgggtgctattactatattattgacagatcgaaattttaatacttctttttttgaccctgctgggggaggagatccaattttatttcaaca-------------------------------------------------------------------------------------------------------------------------------------------------------------------------------------------------------------------------------------------------------------------------------------------------------------------------------------------------------------------------------------------------------------------------------------------------------------------------------------------------------------------------------------------------------------------------------------------------------------------------------
>Pardosa_modica
gctataagagtattaattcgaatggaattagggaatcctggaagattgttaggtgatgatcatttgtataatgttatagttactgctcatgcttttgtaataattttttttatagtaatacctattcttattgggggttttgggaattgattagttcctttaatattaggagctccagatatatcatttcctcgaataaataatctttctttttgattgttaccaccttctttgtttttattatctatatcttctatagtagaaataggagttggggctggatgaactgtttatcctcctttggcgtctacagttggacatataggaagttcaatagattttgctattttttctcttcatttagctggagcttcttctattataggggctgtaaattttatttctactattattaatatacggatattaggaatatctatagaaaaggttcctctttttgtatgatcagttttaattacggcagtattattattactttctttacctgttttagcaggtgctattactatattattaacagatcgaaattttaatacttctttttttg--------------------------------------------------------------------------------------------------------------------------------------------------------------------------------------------------------------------------------------------------------------------------------------------------------------------------------------------------------------------------------------------------------------------------------------------------------------------------------------------------------------------------------------------------------------------------------------------------------------------------------------------------------------------
>Pardosa_moesta
gcaataagagtattaattcgaatagaattaggaaatcctggaagattattaggtgatgatcatttatataatgttatagttactgctcatgcttttgtaatgattttttttatagtaataccaattcttattggaggttttggaaattgattggttcctttaatattaggagctccagatatatcatttcctcgaataaataatctttctttttgattattacctccttctttgtttttattatctatatcttctatggtagaaataggagttggtgctgggtgaactgtttatcctcctttagcttctacggttggtcatatagggagttctatagattttgctattttttctcttcatttagctggggcttcttctattataggagctgtaaattttatttctactattattaatatacgaatattaggcatatctatagaaaagattcctctttttgtttgatcagttttaattacagcggtattattattactttctttacctgtattagcaggtgctattactatattgttaacggatcgaaattttaatac-------------------------------------------------------------------------------------------------------------------------------------------------------------------------------------------------------------------------------------------------------------------------------------------------------------------------------------------------------------------------------------------------------------------------------------------------------------------------------------------------------------------------------------------------------------------------------------------------------------------------------------------------------------------------------
>Pardosa_monticola
gctataagagtattaattcgaatagaattaggaaatcctggaagattgttaggagatgatcatttatataatgttatagttactgctcatgcttttgtaatgattttttttatagtaataccaattcttattggaggttttggaaattgattagttcctttaatattaggagctccggatatatcgtttcctcgaataaataatctttctttttgattattacctccttctttatttttattatctatatcttctatagtggaaataggagttggtgctggatgaactgtttatcctcctttagcatctacggttggtcatataggaagttcaatggattttgctattttttctcttcatttagctggtgcttcttctattataggagctgtaaattttatttctactattattaatatacgtatattagggatgtctatagaaaaagttcctctttttgtttgatcagttttaattacggcagtattattattgctttctttacctgttttagcaggtgctattactatattattgacagatcgaaattttaatacttctttttttgatcctgctgggggaggagatccaattttgtttcaaca-------------------------------------------------------------------------------------------------------------------------------------------------------------------------------------------------------------------------------------------------------------------------------------------------------------------------------------------------------------------------------------------------------------------------------------------------------------------------------------------------------------------------------------------------------------------------------------------------------------------------------
>Pardosa_morosa
gctataagagtattaattcgaatggaattaggaaatcctggaagattattaggtgatgatcatttatataatgttatagttactgctcatgcttttgtaataattttttttatagtaataccaattcttattggagggtttggaaattgattagttcctttaatattaggagctccagatatatcattccctcgaataaataatctttctttttgattattacctccttctttgtttttattatctatatcttctatagtagagataggggttggagctggatggactgtatatcctcctttagcatctacagttggtcatataggaagttctatggattttgctattttttctcttcatttagctggggcttcttctattataggtgctgtaaattttatttctactattattaatatacgaatattagggatatctatagagaaagttccactttttgtttggtcagttttaattacagcagtattattattgctttctttacctgttttagcaggtgctattactatattattaacggatcgtaattttaatacttctttttttgaccctgctgggggaggggatcctattttatttcaaca-------------------------------------------------------------------------------------------------------------------------------------------------------------------------------------------------------------------------------------------------------------------------------------------------------------------------------------------------------------------------------------------------------------------------------------------------------------------------------------------------------------------------------------------------------------------------------------------------------------------------------
>Pardosa_mulaiki
gctataagagtattaattcgaatggaattaggaaatcctggaagattgttaggtgatgatcatttatataatgttatagttactgctcatgcttttgtaataattttttttatagtaatacctattcttattgggggttttggaaattgattagttcctttaatgttaggagctccggatatatcatttcctcgaataaataatctttctttttggttgttacctccttctttgtttttattatctatatcttctatggtagaggtaggagttggtgctggatgaactgtttatcctcctttagcgtctacagttggacatataggaagttcgatagattttgctattttttctcttcatttagctggggcttcttctattataggggctgtaaattttatttctactattattaatatacgaatattaggaatatctatagaaaaggttcctctttttgtttgatcggttttaattacagcggtattattattactttctttacctgttttagcaggtgctattactatattattaacggatcgaaattttaatacttctttttttg--------------------------------------------------------------------------------------------------------------------------------------------------------------------------------------------------------------------------------------------------------------------------------------------------------------------------------------------------------------------------------------------------------------------------------------------------------------------------------------------------------------------------------------------------------------------------------------------------------------------------------------------------------------------
>Pardosa_naevia
gctataagagtattaattcgaatggaattaggaaatcctgggagattgttaggtgatgatcatttatataatgtaatggttactgctcatgcttttgtaatgattttttttatagtaataccaattcttattggtggatttgggaattggttagttcctttaatattaggagctcctgatatatcttttcctcgaataaataatctttctttttgattattacctccttctttatttttgttatccatatcttctatagtagagataggtgttggtgcgggttgaactgtttatccacctttagcatctacagtgggacatatagggaattctatagattttgctattttttctcttcatttagctggggcttcttctattataggagctgttaattttatttctactattattaatatacgaatattaggaatatctatagaaaaggttcccttatttgtttgggctgtgttaattactgcggttttattattactttctttacctgttttagcgggagctattacaatattattaactgagcgaaattttaatacttctttttttgatcctgctggaggaggagatccaattttatttcaaca-------------------------------------------------------------------------------------------------------------------------------------------------------------------------------------------------------------------------------------------------------------------------------------------------------------------------------------------------------------------------------------------------------------------------------------------------------------------------------------------------------------------------------------------------------------------------------------------------------------------------------
>Pardosa_nigra
gctataagagtattaattcgaatagaattagggaatcctgggaaattgttaggtgatgatcatttatataatgttatggttactgcgcatgcatttgtaataattttttttatagttataccaattcttattggagggtttggaaattgattgattcctttaatgttaggagctccagatatatcatttcctcgaataaataatctttctttttgattgttgcctccttctttgtttttattatctatatcttctatggtggaaataggagttggtgctggatgaactgtttatcctcctttagcatctacagttggtcatatgggaaattctatggattttgctattttttctcttcatttagctggggcttcttccattataggagctgtgaattttatttctactattattaatatacgaatgttaggaatgtctatagaaaagattcctctttttgtttgatcagttttaattacagcagtattattattactttctttacctgttttagcaggtgctattactatattattgacagatcgaaattttaatacttctttttttgatcctgctggtgggggtgatcctattttatttcaaca-------------------------------------------------------------------------------------------------------------------------------------------------------------------------------------------------------------------------------------------------------------------------------------------------------------------------------------------------------------------------------------------------------------------------------------------------------------gttttctaatcgacaatccacgttaattttaacttatataccgccatctaaaaaactaattttaatatttttaaataaaaagttaggtcaaggtgtaatctatattaaagtaaataatgggttacattttatattaaaatattttataaaaaagaatttaaa
>Pardosa_nigriceps
gctataagagtattaattcgaatggaattaggaaatcctggaagattattaggtgatgatcatttatataatgttatagttactgctcatgcttttgtaataattttttttatagtaataccaattcttattgggggttttggaaattgattagtacctttaatgttaggggctccagatatatcattccctcgaataaataatctttctttttgattattacctccttctttatttttattatctatatcttctatagtagaaataggagttggggctggatggactgtttatcctcctttagcatctacagttggtcatataggaagttctatggattttgctattttttctcttcatttagctggggcttcttctattataggagctgtaaattttatttctactattattaatatacgaatattagggatgactatggaaaaggttcctctttttgtttgatcagttttaattacagcagtattattattactttctttacctgttttagcaggtgctattactatattattaacggatcgaaattttaatacttctttttttgatcctgccgggggaggagatcctattttatttcaaca---gccgcttttgtgctaaggtagcataataatttgtcttttaattaaagactagaacaaaaggtttaacatctcaattaatattttataaaaaactatttaaattattttaattgtaaaaaaacaattttaaaaaagaaagacgataagaccctatcgaactttactttagtttaactggggtagttaattaattattattttttaaatatttaatttgacctaatactattaataaaataattaagttaccgtagggataacagcgtaataaaatttttaagatcttatttaaaataaagattgcgacctcgatgttgatttaatatcctaaacgcagtagttaattaaggaagtctgttcgacttttaaaaaattacgtgatctgagttcagaccgg---------------------------------------------------------------------------------------------------------------------------------------------------------------------------------------------------------------
>Pardosa_ontariensis
gctataagagtattaattcgaatggaattaggaaatcctggaagattgttaggtgatgatcatttgtataatgttatggttactgctcatgcttttgtaataattttttttatagtaatacctattcttattggaggtttcggaaattgattagttcctttaatattaggggctccagatatgtcatttcctcgaataaataatctttctttttgattgttacctccttctttgtttttattgtctatatcttctatggtggaaataggagttggggctggatgaactgtctatcctcctttagcatctacagttggacatataggaagttcaatagattttgctattttttctcttcatttagctggggcttcttctattataggggctgtaaattttatttctactattattaatatacgaatattgggaatatctatagaaaaagtccctctttttgtttgatcagtcttaattacagcagtattattattactttctttacctgttttagcgggtgctattactatattgttaacagatcgaaattttaatacttctttttttgaccctgctggtggaggggatcctattttatttcaaca-------------------------------------------------------------------------------------------------------------------------------------------------------------------------------------------------------------------------------------------------------------------------------------------------------------------------------------------------------------------------------------------------------------------------------------------------------------------------------------------------------------------------------------------------------------------------------------------------------------------------------
>Pardosa_oreophila
gctataagagtattaattcgaatggaattaggtaatcctgggagattattaggtgatgatcatttatataatgttatagttactgctcatgcttttgtaataattttttttatagtaataccaattcttattgggggttttggaaattgattagttcctttaatattaggagctccggatatatcatttcctcgaataaataatctttctttttgattgttacctccttctttgtttttattatcaatatcctctatagtagaaataggagttggtgctggatgaactgtttatcctcctttagcatctacggttggtcatataggaagttcaatggattttgctattttttctcttcatttagctggtgcttcttctattataggggctgtaaattttatttctactattattaatatacgaatattagggatatctatagaaaaagttcctctttttgtttgatcggttttaattacggcagtattattgttactttctttacctgtattagcaggtgctattactatattattaacggatcgaaactttaatacttctttttttgaccctgctggtggaggagatcctattttatttcaaca-------------------------------------------------------------------------------------------------------------------------------------------------------------------------------------------------------------------------------------------------------------------------------------------------------------------------------------------------------------------------------------------------------------------------------------------------------------gttttataatcgacaatccacgttaattttaacttatataccgccatctaaaaaactaattttaatattttcaaataaaaagttaggtcaaggtgtaatctatatttaagtaaataatgggttacattttatattaaaatattttataaaaaaggatttaaa
>Pardosa_ourayensis
---------------------------------------------------------------------------------------------------------------------------------------------------------------------------------------------------------aatctttctttttgattgttaccaccttctttgtttttattatctatatcttctatagtagaaataggagttggggctggatgaactgtttatccacctttggcatctaccattggacatataggaagttcaatagattttgctattttttctcttcatttagctggagcttcttctattataggggctgtaaattttatttctactattattaatatacgtatattaggaatatctatagaaaaggttcctctttttgtatgatcagttttaattacagcagtattattattactttctttacctgttttagcaggtgctattactatattattaacagatcgaaattttaatacttctttttttgatcctgctggaggaggggatcctattttatttcaaca-------------------------------------------------------------------------------------------------------------------------------------------------------------------------------------------------------------------------------------------------------------------------------------------------------------------------------------------------------------------------------------------------------------------------------------------------------------------------------------------------------------------------------------------------------------------------------------------------------------------------------
>Pardosa_paludicola
gctataagagtattaattcgaatagaattaggaaatcctggaagattattaggtgatgatcatttatataatgttatagttactgctcatgcttttgtaataattttttttatagtaataccaattcttattggagggtttggaaattgattagttcctttaatattaggagctccggatatatcatttcctcggataaataatctttctttttgattattacctccttctttatttttattatctatatcttctatagtggaaataggagttggtgctggatgaactgtttatcctcctttagcatcaacggttggtcatataggaagttctatagattttgctattttttctcttcatttagctggtgcttcttcaattataggagctgtaaattttatttctactattattaatatacgaataataggaatatctatagaaaaggttcctctttttgtttgatctgttttaattacggcagtattattattactttctttacctgttttagcaggtgctattactatattattaacagatcgaaattttaatacttctttttttgatcctgctggtggaggagatcctattttatttcaaca-------------------------------------------------------------------------------------------------------------------------------------------------------------------------------------------------------------------------------------------------------------------------------------------------------------------------------------------------------------------------------------------------------------------------------------------------------------gtcttttaatcgacaatccacgttaattttaacttatataccgccatctaaaaaattaattttaatattttcaaataaaaagttaggtcaaggtgtaatctatattaaagcaaacaatgggttacattttatattaaaatattttataaaaaaggatttaaa
>Pardosa_palustris
gctataagagtattaattcgaatagaattaggaaatcctgggagattgttaggagatgatcatttatataatgttatagttactgctcatgcttttgtaataattttttttatagtaataccaattcttattggaggttttggtaattgattagttcctttgatattaggagctccggatatatcgtttcctcgaataaataatctttctttttgattattacctccttctttatttttattatctatatcttctatagtggagataggagttggtgctggatgaactgtttatcctcctttagcatctacagttggtcatataggaagttcaatagattttgctattttttctcttcatttagctggtgcttcttctattataggggctgttaattttatttctactatcattaatatacgaatattaggaatatctatagaaaaggttcctctttttgtttgatcagttttaattacagcagtattattgttactttctttgcctgttttagcaggtgctattactatattattaacggatcgaaattttaatacctctttttttgaccctgctggtgggggggatccaattttatttcaaca-------------------------------------------------------------------------------------------------------------------------------------------------------------------------------------------------------------------------------------------------------------------------------------------------------------------------------------------------------------------------------------------------------------------------ttattatggcggcatttcatcttattaaaggaacctgttttataatcgacaatccacgttaattttaacttatataccgccatctaaaaaactaattttaattttttcaaataaaaagttaggtcaaggtgtaatctatatttaagtaaataatgggttacattatatattaaaatattttataaaaaaggatttaaa
>Pardosa_paratesquorum
-------------------------------------------------------------------------------------------------------------------------------------------------------------------------------------------------------------tttctttttgattattacctccttctttatttttattgtctatatcttctatagtggaaataggagttggtgctggctgaactgtttatcctcctttagcgtctacggttggtcatataggaaattcaatagattttgctatcttttctcttcacttagctggggcttcttctatcataggggctgtaaattttatttctactattattaatatacgaatattaggaatatctatagaaagggttcctctttttgtttgatcagttttaattacggcggtattattattactttctttacctgttttagcaggtgctattactatattattaacagatcgaaattttaatacttctttttttgatcctgctggtgggggagatcctattttatttcaaca-------------------------------------------------------------------------------------------------------------------------------------------------------------------------------------------------------------------------------------------------------------------------------------------------------------------------------------------------------------------------------------------------------------------------------------------------------------------------------------------------------------------------------------------------------------------------------------------------------------------------------
>Pardosa_plumipes
gctataagagtattaattcgaatggaattaggaaatcctggaagattattaggagatgatcatttatataatgttatagttactgctcatgcttttgtaataattttttttatagtaataccaattcttattggaggttttggtaattgattagttcctttaatattaggagctccggatatatcgtttcctcgaataaataatctttctttttgattattacctccttctttatttttattatctatatcttctatagtggaaataggagttggtgctggatgaactgtttatcctcctttggcatctacagttggtcatataggaagttcaatagattttgctattttttctcttcatttagctggtgcttcttctattataggggctgttaattttatttctactattattaatatacgaatactaggaatatctatagaaaaagttcctctttttgtttgatcagttttaattacggcagtattattgttactttctttacctgttttagcaggtgctattactatattattaacggatcgaaattttaatacttctttttttgatcctgctggtgggggagatccaattttatttcaaca---------------------------------------------------------------------------------tattttataaaaatttatttaaattattttaattgtaaaaaaacaattttaaaaaagaaagacgataagaccctatcgaacttcactttagtttaactggggcagttaattaattaacattttttaaatacttaatttgacctaatataattaataaaataattaagttaccgtagggataacagcgtaataaaatttttaagatcttatttaaaataaagattgcgacctcgatgttgatttaatttcctaaacgcaatagttaattaaggaagtctgttcgacttttaaaaaattacatgatttgagttcagaccggtgtaaacca------------------------------------------------------------------------------------------------------------------------------------------------------------------------------------------------------
>Pardosa_podhorskii
gctataagagtattaattcgaatggaattagggaatcctggaagattgttaggtgatgatcatttgtataatgttatagttactgctcatgcttttgtgataattttttttatagtaatacctattcttattgggggttttggaaattgattagttcctttaatattaggagctccggatatatcatttcctcgaataaataatctttctttttgattgttaccaccttctttgtttttattatctatatcttctatagtagaaataggagttggggctggatgaactgtttatcctcctttggcatctacggttggacatataggaagttcaatagattttgctattttttctcttcatttagctggagcttcttctattataggggctgtaaattttatttctactattattaatatacgtatattaggaatatctatagaaaaggttcctctttttgtatgatcagttttaattacagcagtattattattactttctttacctgttttagcaggtgctattactatattattaacagatcgaaattttaatacttctttttttgatcctgctggaggaggggatcctattttatttcaaca-------------------------------------------------------------------------------------------------------------------------------------------------------------------------------------------------------------------------------------------------------------------------------------------------------------------------------------------------------------------------------------------------------------------------------------------------------------------------------------------------------------------------------------------------------------------------------------------------------------------------------
>Pardosa_pontica
gctataagagtattaattcgaatggaattaggaaatcctggaagattgttaggagatgatcatttatataatgttatagttactgctcatgcttttgtaataattttttttatagtaataccaattcttattggaggttttggtaattgattagttcctttaatattaggagctccggatatatcgtttcctcgaataaataatctttctttttgattattacctccttctttatttttattatctatatcttctatagtggaaataggagttggtgctggatgaactgtttatcctcctttggcatctacagttggtcatataggaagttcaatagattttgctattttttctcttcatttagctggtgcttcttctattataggggctgttaattttatttctacaattattaatatacgaatactaggaatatctatagaaaaagttcctctttttgtttgatcagttttaattacggcagtattattgttactttctttacctgttttagcaggtgctattactatattattaacggatcgaaattttaatacttctttttttgatcctgctggtgggggagatccaatttta---------------------------------------------------------------------------------------------------------------------------------------------------------------------------------------------------------------------------------------------------------------------------------------------------------------------------------------------------------------------------------------------------------------------------------------------------------------------------------------------------------------------------------------------------------------------------------------------------------------------------------------
>Pardosa_prativaga
------------------------------------------------------------------------------------------------------------------------------------------------------------------------------------------------------------------------------------------------ttatctatatcttctataggagaaataggggttggtgctgggtgaactgtttatccccctttagcatcgacagttgggcatataggaaattcnatagattttgctantttttctcttcatttggctggggcttcttctattataggggcagtgaattttatttctactattattaatatacgaatattagggatatctattgaaaaggttcctctttttgtttgatcagttttaattacagcagtattattattactttctttacctgttttagcaggtgctattactatattattaacagatcgaaattttaatacttctttttttgatcctgctggtggaggggatcctattttatttcaacaatagccgcttttgtgctaaggtagcataataatttgtcttttaattaaagactagaacaaaaggtttaacatctcaattaatgttttataaaaaaccatttaaattattttaattgtaaaaaaacaattttaaaaaagaaagacgataagaccctatcgaactttactttagtttaactggggcagttaattaattattattttttaaatatttaatttgacctaatactattaataaaataattaagttaccgtagggataacagcgtaataaaatttttaagatctcatttaaaataaagattgcgacctcgatgttgatttaataacctaaacgcaatagttaattaaggaagtctgttcgacttttaaaaaattacatgatttgagttcagaccggtgtaaaccattattatggcggcatttcatcttattaaaggaacctgttttttaatcgacaatccacgttaattttaacttatataccgccatctaaaaaattaattttaatatttttaaataaaaagttaggtcaaggtgtaatctacattaaagtaaataatgggttacattttatattaaaatattttataaaaaaggatttaaa
>Pardosa_proxima
gctataagagtattaattcgaatggaattaggaaatcctggaagattgttaggtaatgatcatttatataatgttatagttactgctcatgcttttgtgatgattttttttatagtaataccaattcttattggaggatttggaaattggttagttcctttaatattaggtgctccagatatatcatttcctcgaataaataatctctctttttgattattacctccttctttatttttattatctatatcttctatagtggaaataggagttggtgctggatgaactgtttatcctcctttagcatccacggttggtcatatgggaagttcaatagattttgctattttttctttacatttagctggagcttcttctattatgggggctgtaaattttatttctactattattaatatacgaatgttgggaatatctatagaaagggtacctctttttgtttgatcagtattaattactgcagtattattattgctttctttacctgttttagcaggagctattactatattattaacagatcgtaattttaatacttctttttttgatcctgctggaggaggtgatcctattttatttcaaca-------------------------------------------------------------------------------------------------------------------------------------------------------------------------------------------------------------------------------------------------------------------------------------------------------------------------------------------------------------------------------------------------------------------------------------------------------------------------------------------------------------------------------------------------------------------------------------------------------------------------------
>Pardosa_pseudoannulata
--------------------------------------------------------------------------------------------------------------------------------------------------------------tttaatattaggggctcctgatatatcttttcctcgaataaataatctttctttttggttattaccaccttctttatttttattatctatatcttctatagtagaaataggggttggtgctggttgaactgtttatccaccgttagcgtctacggtgggtcacataggaagttcgatggattttgctattttttctcttcatttggctggggcttcttctattatgggagctgtaaactttatttctactattattaatatacgggtgactggaatatcaatagaaaaggttcctctttttgtttgatcagttttaattactgcagttttattattactttctttacctgttttagcaggagctattactatattattgacggatcgaaattttaatacttctttttttgatcctgctggtggaggggatccaattttatttcaaca-------------------------------------------------------------------------------tatattttataaaaaactatttaaattattttaattgtaaaaaaacaattttaaaaaagaaagacgataagaccctatcgaactttactttagttaaactggggcagttaattaattaatattttttaaattttcaatttgacctaatataattaataaaataattaagttaccgtagggataacagcgtaataaattttttaagatcttatttaaaaaaaagattgcgacctcgatgttgatttaatttcctaaacgcaatagttaattaaggaagtctgttcgacttttaaaaaattacatgatttgagttcagaccggtgtaaaccattacaatggcggcatttcatcttattaaaggaacctgttttttaatcgataacccacgttaattttaacttatataccgccatctaaaaaactaattttaatattttcaaataaaaagttaggtcaaggtgtaatctatattaaagcaaataatgggttacatttaatatcaaaacattatataaaaagggatttaaa
>Pardosa_pullata
gctataagagtgttaattcgaatagaattaggaaatcctggaagattattaggtgatgatcatttgtataatgttatagttactgctcatgcttttgtaataattttttttatagtaataccaattcttattggaggttttgggaattgattggttcctttaatattaggagctccagatatatcatttcctcgaataaataatctttctttttgattattacctccttctttatttttattatctatatcttctatagtagaaataggggttggtgctgggtgaactgtttatcctcctttagcatctacagttggtcatataggaaattcaatagattttgctattttttctcttcatttggctggggcttcttctattataggggctgtgaattttatttctactattattaatatacgaatattaggtatatcttttgaaaaggttcctctttttgtttgatcagttttaattacagcagtattattattactttctttacctgttttagcaggtgctattactatattattaacagatcgaaattttaatacttctttttttgatcctgctggtggaggggatcctattttatttcaaca-------------------------------------------------------------------------------------------------------------------------------------------------------------------------------------------------------------------------------------------------------------------------------------------------------------------------------------------------------------------------------------------------------------------------------------------------------------gttttttaatcgacaatccacgttaattttaacttatataccgccatctaaaaaattaattttaatatttttaaataaaaagttaggtcaaggtgtaatctacattaaagtaaataatgggttacattttatattaaaatattttataaaaaaggatttaaa
>Pardosa_pusiola
---------------------------------------------------------------------------------------------------------------------------------------------------------------------------------------------------------------------------------------------------------------------------------------------------------------------------------------------------------------------------------------------------------------------------------------------------------------------------------------------------------------------------------------------------------------cgaaattttaatacttctttttttgatcctgctggaggaggtgatccaattttatttcaaca-------------------------------------------------------------------------------------------------------------------------------------------------------------------------------------------------------------------------------------------------------------------------------------------------------------------------------------------------------------------------------------------------------------------------------------------------------------------------------------------------------------------------------------------------------------------------------------------------------------------------------
>Pardosa_rainieriana
gctataagagtattaattcgaatagaattagggaatcctggaagattattaggtgatgatcatttatacaatgttatggttactgcacatgcttttgtaataattttttttatagttataccaattcttattggagggtttggaaattgattgattcctctaatgttaggagctccagatatatcatttcctcgaataaataatctttctttttgattattacctccttctttatttttattatctatatcttctatagtggaaataggagttggtgctgggtgaactgtttatcctcctttagcatctacagtcggtcatataggaaattctatagatttcgctattttttctcttcatttagctggagcttcttctattataggggctgtgaattttatttctactattattaatatacgaatattggggatatctatagaaaaggttcctctttttgtttgatcggttttaattacagcagtattattgctactttctttacctgttttagcaggtgctattactatattattaacagatcgaaattttaatacttctttctttgatcctgctgggggaggggatcctattttatttcaaca-------------------------------------------------------------------------------------------------------------------------------------------------------------------------------------------------------------------------------------------------------------------------------------------------------------------------------------------------------------------------------------------------------------------------------------------------------------------------------------------------------------------------------------------------------------------------------------------------------------------------------
>Pardosa_riparia
gctataagagtgttaattcgaatagaattaggaaatcctggaagattattaggtgatgatcatttgtataatgttatagttactgctcatgcttttgtaataattttttttatagtaataccaattcttattggaggttttgggaattgattggttcctttaatattaggagctccagatatatcatttcctcgaataaataatctttctttttgattattacctccttctttatttttattatctatatcttctatagtagaaataggggttggtgctgggtgaactgtttatcctcctttagcatctacagttggtcatataggaaattcaatggattttgctattttttctcttcatttggctggggcttcttctattataggggctgtgaattttatttctactattattaatatacgaatattaggtatatcttttgaaaaggttcctctttttgtttgatcagttttaattacagcagtattattattactttctttacctgttttagcaggtgctattactatattattaacagatcgaaattttaatacttctttttttgatcctgctggtggaggggatcctattttatttcaaca-------------------------------------------------------------------------------------------------------------------------------------------------------------------------------------------------------------------------------------------------------------------------------------------------------------------------------------------------------------------------------------------------------------------------------------------------------------gttttttaatcgacaatccacgttaattttaacttatataccgccatctaaaaaattaattttaatatttttaaataaaaagttaggtcaaggtgtaatctacattaaagtaaataatgggttacattttatattaaaatattttataaaaaaggatttaaa
>Pardosa_saltans
gctataagagtattaattcgaatagaattaggaaatcctgggagattattaggtgatgatcatttatataatgttatagttactgctcatgcttttgtaataattttttttatagtaataccaattcttattggaggttttgggaattgattaattcctttaatattaggagctccagatatatcatttcctcgaataaataatctttctttttgattattacctccttctttatttttattatctatatcttctatagtggagataggagttggtgctggatgaactgtttatcctcctttagcatctacggttggtcatataggaagttcaatagattttgctattttttctcttcatttggctggagcctcttctattataggggctgtaaattttatttctactattataaatatacggataataggaatatctttagaaaaaattcctctttttgtttgatcagttttaattacagcagtattattattactttctttacctgttttagcaggtgctattactatattattaacagatcgaaattttaatacttctttttttgatcctgctggtggaggagatcctattttatttcaaca-------------------------------------------------------------------------------------------------------------------------------------------------------------------------------------------------------------------------------------------------------------------------------------------------------------------------------------------------------------------------------------------------------------------------------------------------------------------------------------------------------------------------------------------------------------------------------------------------------------------------------
>Pardosa_saturatior
gctataagagtattgattcgaatggaattaggaaattctggaagattattaggtgatgatcatttatataatgtaatagttactgctcatgcttttgtaatgattttttttatagtaataccaattcttattgggggttttggaaattgattaattcctttaatattaggagctccggatatatcatttcctcgaataaataatctttctttttgattgttaccaccttctttatttttgttatctatatcttctatagtggagataggagttggtgctggatgaactgtttatcctcctttagcatctacagttggacatataggaagttcaatggattttgctattttttctcttcatttagctggtgcttcttctattataggagctgtaaattttatttctactattattaatatacgaatattaggaatatctatagaaaaagttcctctttttgtttgatcagttttaattacagcagtattattgttgctttctttacctgttttagcaggggctattactatattactaacggatcgaaattttaatacttctttttttgaccctgccggtgggggggatcctattttatttcaaca-------------------------------------------------------------------------------------------------------------------------------------------------------------------------------------------------------------------------------------------------------------------------------------------------------------------------------------------------------------------------------------------------------------------------------------------------------------gttttataatcgacaatccacgttaattttaacttatataccgccatctaaaaaattaattttaatatttttaaataaaaagttaggtcaaggtgtaatctatatttaagtaaataatgggttacattatatattaaaatattttataaaaaaggatttaaa
>Pardosa_saxatilis
gctataagagtgttgattcgaatagaattaggaaatcctgggagattgttaggtgatgatcatttatataatgttatagttactgctcatgcttttgtaatgatttttttcatggtaataccaattcttattggtggatttgggaattgattagttcctttaatattaggagctccggatatatcatttcctcgaataaataatctttctttttgattattaccaccttctttatttttattatctatatcttctatagtagaaataggagttggtgctgggtgaactgtttatccacctttagcttctacagttgggcatataggaagttctatggattttgctattttttctcttcatttggctggagcttcttctattataggagctgtgaattttatttctactattattaatatacgaatattaggaatgtctatggaaaaggttcctctttttgtttgatcggtactaattactgcagtattgttattactttctttacctgtattagcaggtgctattactatattgttaacggatcgtaattttaatacttctttttttgaccctgctgggggaggggatcctattttatttcaaca-------------------------------------------------------------------------------------------------------------------------------------------------------------------------------------------------------------------------------------------------------------------------------------------------------------------------------------------------------------------------------------------------------------------------------------------------------------------------------------------------------------------------------------------------------------------------------------------------------------------------------
>Pardosa_schenkeli
gctataagagtattaattcgaatagaattaggaaaccctggaagattattaggagatgatcatttatataatgttatagttactgctcatgcttttgtaatgattttttttatagttataccaattcttattggaggttttggaaattgattagttcctttaatattaggagctccagatatatcgtttcctcgaatgaataatctttctttttggcttttacctccttctttatttttgttgtctatgtcttctatagtagaaataggggttggtgctggatgaactgtttatcctcctttagcgtctacagttggccatataggaaattcaatagattttgctattttttctcttcatttagctggggcttcttctattataggtgctgtgaattttatttctactattattaatatacgaatattgggaatatctatagaaaaagttcctctttttgtttgatcggttttaattacagcagtattattgttactttctttacctgttttagcaggtgctattactatattattaacggatcgtaattttaatacttctttttttgaccctgctggtggaggggatcctattttatttcaaca-------------------------------------------------------------------------------------------------------------------------------------------------------------------------------------------------------------------------------------------------------------------------------------------------------------------------------------------------------------------------------------------------------------------------------------------------------------------------------------------------------------------------------------------------------------------------------------------------------------------------------
>Pardosa_shyamae
--------------------------------------------------------------------------------------------------------------------------------------------------------------------------------------------------------------------------------------------------------------------------------------------------------------------------------------------------------------------------------------------------------------------------------------------------------------------------------------------------------------------------------------------------------------------------------------------------------------------------------------------------------------------------------------------------------------------------------------tattttagttgtaaaaaaacaactttaaaaaagaaagacgataagaccctatcgaacttcactttagtttaactggggcagttaattaattaatattttttacaaataaaatttgacctaatagaattaa-attataattaagttaccgtagggataacagcgtaataaaatttttaagatcttatttaaaataaagattgcgacctcgatgttgatttaatatcctaaacgcaatagttaattaaggaagtctgttcgacttttaaaaaattacatgatttgagttcagaccggtgtaaacca------------------------------------------------------------------------------------------------------------------------------------------------------------------------------------------------------
>Pardosa_sierra
------------------------------------------------------------------------------------------------------------------------------------------------------------------------------------------------------------------------------------------------------------------------------------------------------------------------------------------------------------------------------ggtgcttcttctattataggggctgtaaattttatttctactattattaacatgcgaatattgggaatatctatagaaaaggttcctctttttgtttgatcggttttaattacagcggtattattattactttctttacctgtattagcaggtgctattactatattgttgacagatcgaaattttaatacttctttttttgatcctgctggaggaggagatcctattttatttcaaca-----cgcttttgtgctaaggtagcataataatttgtcttttaattaaagactagaacaaaaggtttaacatctcaattaatatttcataaaaaactatttaaattattttaattgtaaaaaaacaattttaaaaaagaaagacgataagaccctatcgaactttacttcagtttaactggggcagttaattaattattattttttaaacatttaatttgaccttatattattaataaaataattaagttaccgtagggataacagcgtaataaaatttttaagaccttatttaaaataaagattacgacctcgatgttgatttaatatcctaaacgcaatagttaattaaggaagtctgttcgacttttaaaaaattacatgatctg---------------------------------------------------------------------------------------------------------------------------------------------------------------------------------------------------------------------------
>Pardosa_sinistra
gctataagagtattaattcgaatggaattagggaatcctggaagattgttaggtgatgatcatttatataatgttatagttactgctcatgcttttgtaataattttttttatagtaatgcctattcttattggaggttttggaaattgattagttcctttaatattaggagctccggatatatcatttcctcgaataaataatctttctttttgattgttacctccttctttgtttttattatctatatcttctatagtagaaataggagttggggctggatgaactgtttatcctcctttagcatctacggttgggcatataggaagttcaatagattttgctattttttctcttcatttagctggagcttcttctattataggggctgtgaattttatttctaccattattaatatacgaatattaggaatatctatagaaaaggttcctctttttgtatgatcagttttaattacagcagtattattgttgctttctttacctgttttagcaggtgctattactatattgttaacagatcgaaattttaatacttctttttttgatcctgctgggggaggggatcctattttatttcaaca-------------------------------------------------------------------------------------------------------------------------------------------------------------------------------------------------------------------------------------------------------------------------------------------------------------------------------------------------------------------------------------------------------------------------------------------------------------------------------------------------------------------------------------------------------------------------------------------------------------------------------
>Pardosa_sodalis
gctataagagtattaattcgaatggaattagggaatcctggtagattgttaggtgatgatcatttgtataatgttatagttactgctcatgcttttgtaataattttttttatagtaatgcctattcttattggaggttttggaaattgattagttcctttaatattaggagccccagatatatcatttcctcgaataaataatctttctttttgattactacctccttctttgtttttgttatctatatcttctatagtagaaataggagttggggctgggtgaactgtttatcctcctttagcgtctacagttgggcacataggaaattcaatagattttgctattttttctcttcatttagctggagcttcttctattataggagctgtaaattttatttctaccattattaatatacgaatattaggaatatctatagagaaggttcctctttttgtttgatcagttttaattacagcagtattattattactttctttacctgttttagcaggtgctattactatattattaacagatcgaaattttaatacttctttttttgatcctgctgggggaggagatcctattttatttcaaca-------------------------------------------------------------------------------------------------------------------------------------------------------------------------------------------------------------------------------------------------------------------------------------------------------------------------------------------------------------------------------------------------------------------------------------------------------------------------------------------------------------------------------------------------------------------------------------------------------------------------------
>Pardosa_sphagnicola
gctataagagtattaattcgaatagaattaggaaatcctggaagattattaggtgatgatcatttatataatgttatagttactgctcatgcttttgtaataattttttttatagtaataccaattcttattggaggttttgggaattgattggttcctttaatattaggagctccagatatatcatttcctcgaataaataatctttctttttgattattacctccttctttatttttattatctatatcttctatagtagaaataggggttggtgctgggtgaactgtttatcctcctttagcatctacagttggtcatataggaaattcaatggattttgctattttttctcttcatttggctggggcttcttctattataggggctgtgaattttatttctactattattaatatacgaatattaggtatatcttttgaaaaggttcctctttttgtttgatcagttttaattacagcagtattattattactttctttacctgttttagcaggtgctattactatattattaacagatcgaaattttaatacttctttttttgatcctgctggtggaggggatcctattttatttcaaca-------------------------------------------------------------------------------------------------------------------------------------------------------------------------------------------------------------------------------------------------------------------------------------------------------------------------------------------------------------------------------------------------------------------------------------------------------------------------------------------------------------------------------------------------------------------------------------------------------------------------------
>Pardosa_sternalis
gctataagagtattaattcgaatggaattaggaaatcctgggagattattaggtgatgatcatttatataatgttatagttactgctcatgcttttgtaataattttttttatagtaataccaattcttattgggggttttggtaattgattagttcctttaatattaggagctccggatatatcatttcctcgaataaataatctttctttttgattacttccaccttctttatttttgttatctatatcttctatagtagaaataggagttggtgctggatgaactgtttatcctcctttagcatctacagttggtcatataggaagttctatagattttgctattttttctcttcatttagctggagcttcttctattataggggctgtaaattttatttctactattattaatatacgaatattaggaatatctatagagaaggttcctctttttgtttgatcagtattaattactgcagttttattattactttctttacctgtcttagcaggtgctattactatattattgacagatcgaaattttaatacttctttttttg--------------------------------------------------------------------------------------------------------------------------------------------------------------------------------------------------------------------------------------------------------------------------------------------------------------------------------------------------------------------------------------------------------------------------------------------------------------------------------------------------------------------------------------------------------------------------------------------------------------------------------------------------------------------
>Pardosa_steva
------------------------------------------------------------------------------------------------------------------------------------------------------------------------------------------------------------------------------------------------------------------------------------------------------------------------------------------------------------------------------ggtgcttcttctattataggagctgtaaattttatttctactattattaatatacgaatattaggaatatctatagaaaaggttcctctttttgtttgatcagttttaattacagcggtattattattactttctttgcctgtattagcaggtgctattactatattattaacagatcgtaattttaatacttctttttttgatcctgctggtggaggtgatcctattttatttcaaca-------------------------------------------------------------------------------------------------------------------------------------------------------------------------------------------------------------------------------------------------------------------------------------------------------------------------------------------------------------------------------------------------------------------------------------------------------------------------------------------------------------------------------------------------------------------------------------------------------------------------------
>Pardosa_sumatrana
----------------------------------------------------------------------------------------------------------------------------------------------------------------------------------------------------------atctttctttttgattattaccaccttctttgtttttattgtcaatgtcttctatagtggagataggtgttggtgctggttgaactgtttatccaccactagcatcaacagtaggacatataggaagttcaatggattttgctattttttctcttcatttagctggagcttcttcaattataggtgctgtaaattttattactactattatcaatatacgaatattaggaatatctatagaaaaagtttctctttttgtttgatcggtattaattactgcggttttattattactttcattacctgttttagcaggagctattactatactattaactgatcgaaattttaatacttctttttttgatcctgctggaggaggtgatccaattttatttcaaca-------------------------------------------------------------------------------tatattttataaaaaactatttaaattattttaattgtaaaaaaacaattttaaaaaagaaagacgataagaccctatcgaactttactttagttaaactggggcagttaattaattaatattttttaaattttcaatttgacctaatataattaataaaataattaagttaccgtagggataacagcgtaaaaaattttttaagatcttatttaaaaaaaagattgcgacctcgatgttgatttaatttcctaaacgcaatagttaattaaggaagtctgttcgacttttaaaaaattacatgatttgagttcagaccggtgtaaacca------------------------------------------------------------------------------------------------------------------------------------------------------------------------------------------------------
>Pardosa_sura
------------------------------------------------------------------------------------------------------------------------------------------------------------------------------------------------------------------------------------------------------------------------------------------------------------------------------------------------------------------------------ggtgcttcttctattataggggctgtaaattttatttctactattattaatatacggatattaggtatatctatagagaaggttcctctttttgtttgatcagttttaattactgctgtattattattactttctttacctgtattagcaggtgctattactatattattaacagatcggaattttaatacttctttttttgatcatgctggagggggagatcctattttatttcaacaatagccgcttttgtgctaaggtagcataataatttgtcttttaattaaagactagaacaaaaggtttaacatctcaattaatgtttaataaaaaactatttaaattattttaattgttaaaaaacaattataaaaaagaaagacgataagaccctatcgaacttcactttagtttaactggggcagttaattaattattattttttaaacattcaatttgacctaatatcattaacaaagtaattaagttaccgtagggataacagcgtaataaaatttttaagaccttatttaaaataaagattacgacctcgatgttgatttaatatcctaaacgcaatagttaattaaggaagtctgttcgacttttaaaaaattacatgatctg---------------------------------------------------------------------------------------------------------------------------------------------------------------------------------------------------------------------------
>Pardosa_sutherlandi
gctataagagttttaattcgaatggaattaggaaatcctggaagactattgggtgatgatcatttatataatgtgatagttactgctcatgcttttgtaatgattttttttatagtaataccaattcttattgggggatttggaaattggttagttcctttaatgttaggagctcctgatatatcttttcctcgaatgaataatctttctttttgattattacctccttctttgtttttattatctatatcatcaataatagagataggagtaggtgctggatgaactgtttatcctccattagcgtctacagttggtcatataggaagttctatagattttgctattttttctcttcatttggctggagcttcttctattataggggctgtaaattttatttctacaattattaatatacgaatattaggaatatctatggaaaaggttcctctttttgtttgatcagtattaattactgcagttttattattactttctttacctgtattagcaggtgctattactatattattaacagatcgtaattttaatacttctttttttgatcctgctgggggtggggatccaattttatttcaaca-------------------------------------------------------------------------------------------------------------------------------------------------------------------------------------------------------------------------------------------------------------------------------------------------------------------------------------------------------------------------------------------------------------------------------------------------------------------------------------------------------------------------------------------------------------------------------------------------------------------------------
>Pardosa_taczanowskii
-------------------------------------------------------------------------------------------------------------------------------------------------------------------------------------------------------------tttctttttgattgttacctccttctttgtttttgttatctatgtcttctatagtagaaataggagttggtgctggatgaactgtttatcctcctttagcgtctacggttggtcatataggaagctcaatagattttgctattttttctcttcatttagctggggcttcttctattataggagctgtaaattttatttctactattattaatatgcgaatattagggatgtctatagaaaaagttcctctttttgtttgatcagttttaattacagctgtattattattactttctttacctgttttagcgggtgctattactatattattaacggatcgaaattttaatacttctttttttgatcctgctggtggaggggatcctattttgtttcaaca-------------------------------------------------------------------------------------------------------------------------------------------------------------------------------------------------------------------------------------------------------------------------------------------------------------------------------------------------------------------------------------------------------------------------------------------------------------------------------------------------------------------------------------------------------------------------------------------------------------------------------
>Pardosa_takahashii
-----------------------------------------------------------------------------------------------------------------------------------------------------------------------------------------------------------------------------------------------------------------------------------------------------------------------------------------------------------------------------------------------------------------------------------------------------------------------------------------------------------------------------------------------------------------------------------------------------------------------------atagccgcttttgtgctaaggtagcataataatttgtcttttaattaaagactagaacaaaagacttaacatctcaactaatattttttaaaaaactatttaaattattttaattgtaaaaaaacaatttttaaaaagaaagacgataagaccctatcgaactttactttagtttaactggggaagttaattaattaatactttttaaatactcaatttgacctaatataattaa-aaaataattaa-ttaccgtagggataacagcgtaataaaatttttaagatcttatttaaaataaagattgcgacctcgatgttgatttaatatcctaaacgcaatagtaaattaaggaagtctgttcgacttttaaaaaatt-------------------------------ttacaatggcggcatttcgtcttattaaaggaacctgttctttaatcgataatccacgttaattttaacttatataccgccatctaaaaaactaattctaatattttaaaataaaaagttaggtcaaggtgtaatcaatattaaagtaaacaatgggttacattacatattacaatattttataaaaaaggatttaaa
>Pardosa_tatarica
gctataagagtgttaattcgaatggaattgggaaatcctggaagattattaggtgatgatcatttatataatgttatagttactgctcatgcttttgtaataattttttttatagtgataccgattcttattggaggatttggaaattgattaattcctttaatattaggagctccagatatatcatttcctcgaataaataatctttctttttgattattacctccttctttatttttattatctatatcttctatagtggagataggagttggggctggatgaactgtttatcctcctttggcatctacggttggtcatataggaagttctatggatttcgctattttttctcttcatttggctggggcttcttctattataggtgctgtaaattttatttctactattattaatatacggatattagggatatctatagaaaaggttcctctttttgtttggtcagttttaattacagcagtattattattactttctttacctgttttagcaggtgctattactatattattgacagatcgaaattttaatacttctttttttgaccctgctgggggaggggatcctattttatttcaaca-------------------------------------------------------------------------------------------------------------------------------------------------------------------------------------------------------------------------------------------------------------------------------------------------------------------------------------------------------------------------------------------------------------------------------------------------------------------------------------------------------------------------------------------------------------------------------------------------------------------------------
>Pardosa_tesquorum
gctataagagtattaattcgaatggaattaggaaatcctggaagattgttaggtgatgatcatttatataatgttatagttactgctcatgcttttgtgataattttttttatagtaatacctattcttattggaggttttggaaattgattagttcctttaatattaggagctccagacatatcatttcctcggataaataatctttctttttgattattacctccttctttgtttttattgtctatatcttctatagtagagataggagttggtgctgggtgaactgtttatcctcctttagcgtctacagttgggcatataggaagttcaatagattttgctattttttctcttcatttagctggggcttcttctattataggagctgtgaattttatttctactattattaatatgcgaatattaggaatatctatagaaaaggttcctctttttgtttgatcagttttaattacggcggtattattattgctttctttacctgttttagcaggtgctattactatattattaacggatcgaaattttaatacttctttttttgatcctgctggtggaggagatcctattttatttcaaca-------------------------------------------------------------------------------------------------------------------------------------------------------------------------------------------------------------------------------------------------------------------------------------------------------------------------------------------------------------------------------------------------------------------------------------------------------------------------------------------------------------------------------------------------------------------------------------------------------------------------------
>Pardosa_torrentum
gctataagagtattaattcgaatggaattaggaaatcctggaagattattaggagatgatcatttatataatgttatagttactgctcatgcttttgtaataattttttttatagtaataccaattcttattggaggttttggtaattgattagttcctttaatattaggagctccggatatatcgtttcctcgaataaataatctttctttttgattattacctccttctttatttttattatctatatcttctatagtggaaataggagttggtgctggatgaactgtttatcctcctttggcatctacagttggtcatataggaagttcaatagattttgctattttttctcttcatttagctggtgcttcttctattataggggctgttaattttatttctactattattaatatacgaatactaggaatatctatagaaaaagttcctctttttgtttgatcagttttaattacggcagtattattgttactttctttacctgttttagcaggtgctattactatattattaacggatcgaaattttaatacttctttttttgatcctgctggtgggggagatccaattttatttcaaca-------------------------------------------------------------------------------------------------------------------------------------------------------------------------------------------------------------------------------------------------------------------------------------------------------------------------------------------------------------------------------------------------------------------------------------------------------------------------------------------------------------------------------------------------------------------------------------------------------------------------------
>Pardosa_uintana
gctataagagtattaattcgaatagaattaggaaatcctggaagattattaggtgatgatcatttatataatgttatagttactgcgcatgcttttgtaataattttttttatagttataccaattcttattggagggtttggaaattgattaattcctttaatattaggagctcctgatatatcatttcctcgaataaataatctttctttttgactgttacctccctctttgtttttattatctatatcctctatagtggaaataggagttggtgctgggtgaactgtttatcctcctttagcatctacggttggtcatataggaagttctatggatttcgctattttttctcttcatttagctggggcttcttctattatgggagctgttaattttatttctactattattaatatacgaatgttaggtatatctatagaaaaggttcctctttttgtttgatcagttttaattacagcagtattgttattactttctttacctgttttagcaggtgctattactatattattaacagatcgaaattttaatacttctttttttgatcctgctgggggaggggatcctattttatttcagca-------------------------------------------------------------------------------------------------------------------------------------------------------------------------------------------------------------------------------------------------------------------------------------------------------------------------------------------------------------------------------------------------------------------------------------------------------------------------------------------------------------------------------------------------------------------------------------------------------------------------------
>Pardosa_uncifera
------------------------------------------------------------------------------------------------------------------------------------------------------------------------------------------------------------------------------------------------------------------------------------------------------------------------------------------------------------------------------------------------------------------------------------------------------------------------------------------------------------------------------------------------------------------------------------------------------------------------------------------------------------------------------------------------------------tatattttataaaaaactatttaaattattttaattgtaaaaaaacaattttaaaaaagaaagacgataagaccctatcgaactttactttagttaaactggggcagttaattaattaatattttttaaattttcaatttgacctaatataattaataaaataattaagttaccgtagggataacagcgtaataaattttttaagatcttatttaaaaaaaagattgcgacctcgatgttgatttaatttcctaaacgcaatagttaattaaggaagtctgttcgacttttaaaaaattacatgatttgagttcagaccggtgtaaacca------------------------------------------------------------------------------------------------------------------------------------------------------------------------------------------------------
>Pardosa_vadosa
------------------------------------------------------------------------------------------------------------------------------------------------------------------------------------------------------------------------------------------------------------------------------------------------------------------------------------------------------------------------------ggtgcttcttctattataggagctgtaaattttatttctactattattaatatacgaatattaggaatgtctatggaaaaggttcctctttttgtttggtctgttttaattacagcggtattattattactttctttacctgtattggcaggtgctattactatattattgacagatcgaaattttaatacttctttttttgatcctgctggaggaggggatcctattttgtttcaaca-------------------------------------------------------------------------------------------------------------------------------------------------------------------------------------------------------------------------------------------------------------------------------------------------------------------------------------------------------------------------------------------------------------------------------------------------------------------------------------------------------------------------------------------------------------------------------------------------------------------------------
>Pardosa_valens
------------------------------------------------------------------------------------------------------------------------------------------------------------------------------------------------------------------------------------------------------------------------------------------------------------------------------------------------------------------------------ggtgcttcttctattataggagc-gtaaattttatttctacaattattaatatacgaatattaggaatatctatagaaaaggttcctctttttgtttgatcagttttaattacagcggtattattattactttctttgcctgtgttagcaggtgctattactatattattgacagatcgtaattttaatacttccttttttgatcctgctggtggaggtgatcctattttatttcaaca-------------------------------------------------------------------------------------------------------------------------------------------------------------------------------------------------------------------------------------------------------------------------------------------------------------------------------------------------------------------------------------------------------------------------------------------------------------------------------------------------------------------------------------------------------------------------------------------------------------------------------
>Pardosa_vancouveri
gctataagagtattaattcgaatggaattaggaaatcctgggagattattaggtgatgatcatttatataatgttatagttactgctcatgcttttgtgataattttttttatagtaataccaattcttattggaggttttggaaattgattagttcctttaatattaggggctccggatatatcatttcctcgaatgaataatctttctttttgattacttcctccttctttatttttattgtctatatcttctatagtggaaataggagttggtgctgggtgaactgtttatcctcctttagcatctacagttggtcatataggaagttcaatggattttgctattttttctcttcatttagctggagcttcttctattataggagctgtaaattttatctctactattattaatatacgaatattaggaatatctatagaaaaagttcctctttttgtttgatcagtattaattactgcggttttattgttactttctttacctgtattagcaggtgctattactatgttattaacagatcgaaattttaatacttctttttttgaccctgctggtggaggagatcctattttatttcaaca-------------------------------------------------------------------------------------------------------------------------------------------------------------------------------------------------------------------------------------------------------------------------------------------------------------------------------------------------------------------------------------------------------------------------------------------------------------------------------------------------------------------------------------------------------------------------------------------------------------------------------
>Pardosa_wagleri
gctataagagtattaattcgaatggaattaggaaattctgggagattattaggtgatgatcatttatataatgttatagttactgctcatgcttttgtaatgattttttttatagtaataccaattcttattgggggttttggaaattgattaattcctttaatattgggagctccagatatatcatttcctcgaataaataatctttctttttgattattgccaccttctttatttttattgtctatatcttctatagtagaaatgggagttggtgctggatgaactgtttatcctcctttagcatctacggttgggcatataggaagttcaatagattttgctattttttctcttcatttagctggtgcttcttccattataggagctgtaaattttatttctactattattaatatacgaatattaggaatgtctatagagaaggttcctctttttgtttggtcagttttaattacagcagtattactattactttctttacctgttttagcaggggctattaccatattattgacagatcgaaattttaatacttctttttttgaccctgctggtgggggggatcccattttatttcaaca------------------------------------------------------------------------------------------------------------------------------------------------------------------------------------------------------------------------------------------------------------------------------------------------------------------------------------------------------------------------------------------------------------------------------------gcatttcatcttattaaaggaacctgttttataatcgacaatccacgttaattttaacttatataccgccatctaaaaaattaattttaatatttttaaataaaaagttaggtcaaggtgtaatctatatttaagtaaataatgggttacattatatattaaaatattttataaaaaaggatttaaa
>Pardosa_wyuta
gctataagagtattaattcgaatagaattagggaatcctggaagattgttaggtgatgatcatttgtataatgttatagttactgctcatgcttttgtaataattttttttatagtaatgcctattcttattggaggttttggaaattgattagttcctttaatattgggagctccagatatatcatttcctcgaataaataatttttctttttgattattacctccttctttgtttttattatctatatcttctatagtggaaataggagttggggcaggatgaactgtttatcctcctttagcatctacagttgggcatataggaagttcaatagattttgctattttttctcttcatttagctggagcttcttctattataggggctgtaaattttatttctactattattaatatacgaatattaggaatatctatagaaaaggttcctctttttgtttgatcggttttaattacagcggtgttattattactttctttacctgttttagcaggtgctattactatattgttaacagatcgaaattttaatacttctttttttgatcctgctgggggaggagatcctattttatttcaaca-------------------------------------------------------------------------------------------------------------------------------------------------------------------------------------------------------------------------------------------------------------------------------------------------------------------------------------------------------------------------------------------------------------------------------------------------------------------------------------------------------------------------------------------------------------------------------------------------------------------------------
>Pardosa_xerampelina
gctataagagtattaattcgaatggaattaggaaatcctgggagattattaggtgatgatcatttatataatgtaatggttactgctcatgcttttgtgatgattttttttatagtaataccaattcttattgggggttttggaaattgattagttcctttaatgttaggagctccagatatgtcctttcctcgaatgaataatctttctttttgattattacctccttctttgtttttattatctatatcttctatggtagagatgggagttggtgctgggtggactgtttatcctcctttagcgtctacagttggtcatatagggagttctatggattttgctattttttctcttcatttagctggagcttcttctattataggggctgtaaattttatttctactattattaatatacgaatattaggaatatctatagaaaaggttcctctttttgtttgatcagttttaattacagcagtattattgttactttctttacctgttttagcaggtgctattactatattattaacagatcgaaattttaatacttctttttttg--------------------------------------------------------------------------------------------------------------------------------------------------------------------------------------------------------------------------------------------------------------------------------------------------------------------------------------------------------------------------------------------------------------------------------------------------------------------------------------------------------------------------------------------------------------------------------------------------------------------------------------------------------------------
>Pardosa_yadongensis
-------------------------------------------------------------------------------------------------------------------------------------------------------------------------------------------------------------------------ttttacccccttctttatttctgttgtctatgtcttctatagtagaaataggggttggtgctggatgaactgtttatcctcctttagcatctacagttggtcatataggaaattcgatagattttgccattttttctcttcatttagctggggcttcttctattataggtgctgtgaattttatttctactattattaatatacgaatattaggaatatctatagagaaagttcctctttttgtttgatcggttttaattacagcagtattattattactttctttacctgttttagcgggtgctattactatattattaacggatcgtaattttaatacttctttttttgatcctgctggtgggggggatcctattttatttcaaca-------------------------------------------------------------------------------------------------------------------------------------------------------------------------------------------------------------------------------------------------------------------------------------------------------------------------------------------------------------------------------------------------------------------------------------------------------------------------------------------------------------------------------------------------------------------------------------------------------------------------------
>Pavocosa_gallopavo
gcaataagagtattaattcgaatggaactaggaaatcctgggagattattaggtgatgatcacttatataatgtgatggttacagctcatgcttttgttataattttttttatggtaataccaattcttattggtgggtttggaaattgattggttcctttaatattaggtgctcctgatatatcttttcctcgaatgaataacctttctttttggttgttacctccttctttattattattatgtatgtcttctatagttgagataggagttggggctgggtgaactgtatatccacctttagcatctagagtgggacatataggaagttccatagattttgctattttttctcttcatttggctggggcatcttctattataggggcagtaaattttatttctactattattaatatacggatgttaggaatatctatggaaaaagttccattatttgtgtgatcagtattaattactgctattttattgttgctttctttaccggtgttagctggtgctattactatattattaacagatcggaattttaatacttctttttttgatcctgcaggaggaggtgatcctattttatttcaaca-------------------------------------------------------------------------------------------------------------------------------------------------------------------------------------------------------------------------------------------------------------------------------------------------------------------------------------------------------------------------------------------------------------------------ttataatggcggcattttatcttattagaggaacctgttttttaatcgataatccacgttaaatttcacttatataccgccatctaaaaaactaattttaatatttaaaaataaaaagttaggtcaaggtgtaatcaatatttaagtaaataatgggttacattttttataaaaatatctttcgaaataggatttaaa
>Pirata_alachuus
gcaataagagtattaattcgaatagaattaggacattctggaagtttattaggagatgatcatttatataatgttatagtaactgctcatgcttttgttatgattttttttatagtaatacctattttgattggaggttttggtaattgattagtacctttaatattaggagctcctgatatatcatttcctcgtataaataatttatcattttgattattaccaccttctttatttttattattaatatcttctatagtggaaataggagtaggagctggatgaacggtttatccacctttagcttctagaatgggtcatataggtagatctatagattttgctattttttctttacatttagcaggtgcttcttctattataggagctgttaattttatttctactattattaatatacgtttattaggaataagaatggaaaaagttcctttatttgtttgatctgtttttattactgcagtattattattattatcattacctgtattagctggtgctattactatattacttacagatcgaaattttaatacttctttttttg--------------------------------------------------------------------------------------------------------------------------------------------------------------------------------------------------------------------------------------------------------------------------------------------------------------------------------------------------------------------------------------------------------------------------------------------------------------------------------------------------------------------------------------------------------------------------------------------------------------------------------------------------------------------
>Pirata_bryantae
gcaataagagtgttaattcgaatagaattagggcattctggaagtttattaggagatgatcatttatataacgtaatagttactgctcatgcttttgttataattttttttatagttataccaattttaattggtggttttggaaattgattagttcctttaatattaggggcacctgatatatcttttcctcgaataaataatttatcattttgattattacctccttctttatttttattattaatatcttcaatagtagaaataggagtaggagctggatggacagtttatcctcctttagcttctagaatagggcatatagggagatctatagattttgctattttttctttacatttagcaggagcttcttctattataggagcagtaaattttatttctactattattaatatacgtttgataggaataacaatagagaaaattccattatttgtgtgatctgtatttattactgctgtattattacttttatcatta------------------------------------------------------------------------------------------------------------------------------------------------------------------------------------------------------------------------------------------------------------------------------------------------------------------------------------------------------------------------------------------------------------------------------------------------------------------------------------------------------------------------------------------------------------------------------------------------------------------------------------------------------------------------------------------------------------------------------------
>Pirata_montanus
ggaataagagtattaattcgaatagaattaggtcattctggaagtttattaggagacgatcatttatataatgtaatggttactgctcatgcttttgttataattttttttatagtgataccaattttaattggtggttttggtaattgactagttccattaatattaggagcacctgatatatcatttcctcgaataaataatttatcattttgattattacctccatctttatttttattattaatatcttcaatggtagaaataggagtaggagctgggtgaacaatttatccacctttagcttctagtatgggtcatataggaagatctatagatctagctattttctctttacatttagctggtgcttcttctattataggagcagtaaattttatttctactattattaatatacgaatattaggaataagaatagaaaaagtcccgttatttgtatgatctgttcttattacagctgtattattactattatcattaccagttttagctggtgctattactatattacttactgatcgaaattttaatacttcattttttg--------------------------------------------------------------------------------------------------------------------------------------------------------------------------------------------------------------------------------------------------------------------------------------------------------------------------------------------------------------------------------------------------------------------------------------------------------------------------------------------------------------------------------------------------------------------------------------------------------------------------------------------------------------------
>Pirata_piraticus
gctatgagtgttttaattcgaatagaattaggacatccaggaagtttattaggagatgatcatttatataatgttatggttactgctcatgcttttgttataattttttttatagtaatacctattttaattggtggttttggaaattgattagttcctttaatattaggagctcctgatatatcatttcctcgaataaataatttgtctttttgattattaccaccttctttatttttattattaatatcttcaatagttgaaataggagttggagcaggatgaacagtttatcctcctttagcatctagaattgggcatataggaagttcaatagattttgctattttttctttacatttagcaggtgcttcttctattataggggcagtaaattttatttctactattataaatatacgtttaatagggataaatatagaaaaaattccattatttgtatgatctgtgcttattactgctgttttattattattatcattaccagtattagctggagctattactatattacttactgatcgaaattttaatacatcattttttgatcctgctggaggaggagatcctattttatttcaaca-----------------------------------------------------------------------------------------------------------------------------------------------------------------------------------------------------------------------------------------------------------------------------------------------------------------------------------------------------------------------------------------------------------------------------------------------------------ctgttttataatcgacaatccacgatatattttacttatatatcgccatcataagaactaattatattactcttaaataaaaaaataggtcaaggtgtaatttatattaaagaaaaatatggattacttttttttatataa-aaaatatgaaatagaatttaaa
>Pirata_piratoides
------------------------------------------------------------------------------------------------------------------------------------------------------------------------------------------------------------------------------------------------------------------------------------------------------------------------------------------------------------------------------------------------------------------------------------------------------------------------------------------------------------------------------------------------------------------------------------------------------------------------------------------------------------------------------------------------------------------------------------------------------------------------------------------------------------------------------------------------------------------------------------------------------------------------------------------------------------------------------------------------------------------------------------------------------ttaaattggcggcatttcattttattagaggaacctgtttttcaatcgataacccacgttatattttacttatataccgccattacaagaattaattatattattcttaaataaaaaaataggtcaaggtgtaatttatgttaaagataa-aatgggttactttttaatttaaaaataaatataaaaaaggatttaaa
>Pirata_piscatorius
gcaataagagtattaattcgaatagaattaggacatcctggaagtttattaggtgatgatcatttatataatgtaatagttactgctcatgcttttgtaataattttttttatagtaatacctattttaattggaggttttggaaattggttagtccctttaatattaggagctcctgatatatcttttcctcgaataaataatttatcattttggttattacctccttctttatttttattattaatatcatcaatagttgaaataggagtaggagcaggatgaacggtttaccctcctttggcttctagagttggacatatgggaagttctatagattttgcaattttttctttacatttagcaggagcttcttctattataggagcggttaattttatttctactattataaatatacgattaataggaataagtatagaaaaaattcctttgtttgtatgatctgttcttattacagctgttttgttattattatcattaccagtattagctggtgctattactatattacttactgatcgtaattttaatacatcattttttgatcctgctggaggaggggatcctattttatttcaaca-------------------------------------------------------------------------------------------------------------------------------------------------------------------------------------------------------------------------------------------------------------------------------------------------------------------------------------------------------------------------------------------------------------------------------------------------------------------------------------------------------------------------------------------------------------------------------------------------------------------------------
>Pirata_praedo
ggaataagagtattgattcgaatagaattaggtcattctggaagtttattaggagatgatcatttatataatgtaatagttactgctcatgcttttgtaataattttttttatagttataccaattttaattggtggatttggaaattgattaattccattaatattaggagcgcctgatatatcatttcctcgaatgaataatttatcattttgattgctccccccatctttatttttattattaatatcttcaatagtagaaataggagtaggagctggatgaacagtttatccacctttagcttctagagtaggtcatataagaagatctatagattttgctattttttctttacatttagcaggtgcttcttctattataggggcagtaaattttatttctactattattaatatacgaatattaggaataagattagaaaaaattcctttgtttgtttgatcagttcttattacagctgtattattacttttatcattaccagtgttagctggtgctattactatattacttactgatcgtaattttaatacttcgttttttg--------------------------------------------------------------------------------------------------------------------------------------------------------------------------------------------------------------------------------------------------------------------------------------------------------------------------------------------------------------------------------------------------------------------------------------------------------------------------------------------------------------------------------------------------------------------------------------------------------------------------------------------------------------------
>Pirata_sedentarius
gcaataagagtattaattcgaatagaattggggcatcctgggagtttattgggagatgatcatttatataatgtaatagtaactgctcatgcttttgttataattttttttatagtaatacctattttaattggaggttttggaaattggttagtacctttaatattaggagctcctgatatatcatttcctcgtataaataatttatcattttgattgctaccaccttctttatttttattattaatgtcttctatagtagaaataggagtaggggctggatgaacagtttatccacctttagcttctagagtaggtcatataggaagatctatagattttgctattttttctttacatttagcaggagcttcttctattataggagctgttaattttatttctactattattaatatacgattattaggaataaaaatagaaaaagttcctttatttgtttgatctgtttttattactgcggtactgttgttgttatcattacctgtattagcaggtgctattactatattacttacagatcgtaattttaatacttctttttttg--------------------------------------------------------------------------------------------------------------------------------------------------------------------------------------------------------------------------------------------------------------------------------------------------------------------------------------------------------------------------------------------------------------------------------------------------------------------------------------------------------------------------------------------------------------------------------------------------------------------------------------------------------------------
>Pirata_subpiraticus
gctatgagtgtgttaattcgaatagaattaggtccccccggaagtttattaggggatgatcatttatataatgtaatagtgactgctcatgcttttgtaataattttttttatagtaatgcctattttaatcggaggatttggtaattgattagtacctctaatgttaggagcacctgatatatcatttcctcgaatgaataatttatcattttgattacttcctccttctttatttttattattaatatcttctatagttgaaataggtgtaggggcaggatgaacagtttatcctcctttggcttctagagtaggtcatataggaagttcaatagattttgctattttttctttacatttagcaggtgcttcttctattataggagcagtaaattttatttcaactattattaatatacgattaataggaataagaatagaaaaaattccattgtttgtatgatctgtattaattacagctgttttattattgttatctttaccggtattagctggtgcaattacaatattacttactgatcgtaattttaatacttcgttt-----------------------------------------atagccgcttttgtgctaaggtagcataataatttgtcttttaatttaagactagaataaaagattttccatcttaatttatatcaaaaatatattattttaaattatcctaaatgtaaaaagacatttataaaaaagaaagacgacaagaccctatagaacttaactatagttaaactggggcagttaattaattaaaattttaataaaatttatcttaacctaatattattaacaatatgactaagttaccttagggataacagcgtaatataatttttaagatcttatttaaaattaagtttacgacctcgatgttgatttaattttcctaacgcaatagttataaaaggaagtctgttcgacttttaaaaaattacatgatctgagtcaaaacccggaga-----atattatggcggcatttcatcttattagagga---tgtattttaatcgacaacccacgttatattttacttatatatcgccgtc-acagaactaattttattattcttaaataaaaaaataggtcaaggtgtaatttatattaaagataa-tatgggctacttttttttcaatagaaatttatgaaaaaggatttaaa
>Piratula_canadensis
gctataagtgtattaattcgaatagaattaggacatccaggaagtttattaggagatgatcatttatataatgttatagttactgctcatgcttttgttataattttttttatagtaatacccattttaattggtggttttggaaattgattagtccctttaatattaggagctcctgatatatcatttcctcgaataaataatttatctttttgattattacctccttctttatttttattgttaatatcttcaatggttgaaataggagttggggcaggatggacagtatatcctcctttagcatctagaattggacatataggaagttcaatagattttgctattttttctttgcatttagcaggtgcttcttctattataggggcagtaaattttatttctactattataaatatacgattaataggaataaatatagaaaaaattccattgtttgtttgatctgtacttattactgctgttttattattattatcattaccagtattagctggtgctattactatattgcttactgatcgaaattttaatacatcattttttgatcctgctggaggaggagatcctattttatttcaaca-------------------------------------------------------------------------------------------------------------------------------------------------------------------------------------------------------------------------------------------------------------------------------------------------------------------------------------------------------------------------------------------------------------------------------------------------------------------------------------------------------------------------------------------------------------------------------------------------------------------------------
>Piratula_cantralli
gcgataagagtattaattcgaatagaattaggacatcctggaagtttattaggagatgatcatttatataatgtaatagttactgctcatgcttttgttataattttttttatagtgatacctattttaattggaggttttggtaattgattagttcctttaatattaggtgcacctgatatatcttttcctcgaataaataatttatcattttggttattacctccttctttatttttattattattatcttcaatagtggaaataggagttggagctggatgaactgtttatccacctttagcttctagaatagggcatataggaagatctatagattttgcaattttttctttacatttggcaggtgcatcttctattataggagcagttaattttatttctactattattaatatacgtttagtaggaataagaatggaaaaagttccattatttgtttgatctgtttttattacagctgttttattattattgtctttaccagttttagctggtgctattactatacttcttactgaccgtaattttaatacttcattttttgatcctgctggaggtggagatccaattttatttcaaca-------------------------------------------------------------------------------------------------------------------------------------------------------------------------------------------------------------------------------------------------------------------------------------------------------------------------------------------------------------------------------------------------------------------------------------------------------------------------------------------------------------------------------------------------------------------------------------------------------------------------------
>Piratula_hurkai
ggaataagagtattgattcgaatagaattagggcatcctggaagtttattgggggatgatcatttatataatgtaatagttactgctcatgcttttgttataattttttttatagttatgcctattttaattggtggttttggaaattgattagttcctttaatgttaggagcacctgatatatcttttcctcgaataaataatttatcattttgattgttacctccttctttatttttgttattaatatcttcaatagtagaaataggagttggagctggatgaacagtttatccacctttagcttctagagtaggtcatatagggagatctatggattttgctattttttctttacatttagcaggagcttcttctattataggagcagttaattttatttctactattattaatatacgtttattaggtataagaatagaaaaatttccattattcgtatgatctgtttttattactgctgttttattacttttatctttacctgtattagctggtgctattactatactacttactgatcgtaattttaacacttcattttttgatcctgctggtggaggagatccaattttatttcaaca-------------------------------------------------------------------------------------------------------------------------------------------------------------------------------------------------------------------------------------------------------------------------------------------------------------------------------------------------------------------------------------------------------------------------------------------------------------------------------------------------------------------------------------------------------------------------------------------------------------------------------
>Piratula_hygrophila
ggaataagagtattaattcgaatagaattaggtcattctggaagtttattaggggatgatcatttatataatgttatagttactgctcatgcttttgttataattttttttatagttataccaattttaattggtggttttggtaattggttagttcctttaatattaggagctcctgatatatcatttcctcgaataaataatttgtcattttgattattacccccttctttatttttattattaatgtcatcaatagtagaaataggggtaggagctggatggacagtttatccacctttagcttcaagagtaggtcatataggaagatctatagattttgctattttttctttacatttagcaggtgcttcttctattataggagcagtaaattttatttctactattattaatatacgaatattgggaataacaatagaaaagattccattgtttgtatgatctgttattattacggctgttttattattattatcattaccagttttagctggtgctattactatattacttactgatcgaaattttaatacttcattttttgaccctgctgggggaggggatccaattttatttcaaca-------------------------------------------------------------------------------------------------------------------------------------------------------------------------------------------------------------------------------------------------------------------------------------------------------------------------------------------------------------------------------------------------------------------------ataaattggcggcatttcatcttattagaggaacctgttttttaatcgataacccacgttatattttacttatatatcgccattacaagaattaattttattactctaactttaaaaaataggtcaaggtgtaatttatattaaagataa-aatgggttacttttttatttcaaattaaatataaaaaaggatttaaa
>Piratula_insularis
gcaataagagtattaattcgaatagaattaggacatcctggaagtttattaggagatgatcatttatataatgtaatagttactgctcatgcttttgttataattttttttatagtaatacctattttaattggaggttttggtaattgaatagttcctttaatattaggtgcacctgatatatcttttcctcgaataaataatttatcattttgattattaccaccttctttatttttattattattatcttcaatagtggaaataggagttggggctggatgaactgtttatccacctttagcttctagaatagggcatataggaagatctatggattttgcaattttttctttacatttggcaggtgcgtcttctattataggagcggttaattttatttctactattattaatatacgtttagtaggaataagaatggaaaaggttccattatttgtttgatctgtttttattacagctgttttattactattgtctttaccagttttagctggtgctattactatacttcttactgaccgtaattttaatacttcattttttgatcctgctggaggtgg----------------------------------------------------------------------------------------------------------------------------------------------------------------------------------------------------------------------------------------------------------------------------------------------------------------------------------------------------------------------------------------------------------------------------------------------------------------------------------------------------------------------------------------------------------------------------------------------------------------------------------------------------
>Piratula_knorri
ggaataagagtattaattcgaatagaattagggcatcctggaagtttattaggagatgatcatttatataatgtaatagttactgctcatgcttttgttataattttttttatagttatacctattttaattggtggttttggaaattgattagttcctttaatgttaggagcgcctgatatgtcttttcctcgaataaataatttatcattttgattattacctccttctttatttttattattaatatcttcaatagtagaaataggagttggagctggatgaacagtttatccgcctttagcttctagagtaggtcatatgggaagatctatagattttgctattttttctttacatttagcaggagcttcttctattataggagcggttaattttatttctactattattaatatacgtttattaggaataagaatggaaaaaattccattatttgtatggtctgtttttattactgctgttttattacttttatctttacctgtattagctggtgctattactatattacttactgatcgtaattttaatacttcgttttttgatcctgctggtggaggagatccaattttatttcaaca-------------------------------------------------------------------------------------------------------------------------------------------------------------------------------------------------------------------------------------------------------------------------------------------------------------------------------------------------------------------------------------------------------------------------------------------------------------gttttttaatcgataacccacgttatattttacttatataccgccattataagaactaattatattactcttaaataaaaagataggtcatggtgtaatttatgttaaagataa-aatgggttacttttttttttaaaaataaatataaaaaaggatttaat
>Piratula_latitans
ggaataagagtattaattcgaatagagttagggcatcccggaagtttattaggagatgatcatttatataatgttatagttactgctcatgcttttgttataattttttttatagtaatacctattttaattggaggttttggaaattggttagttcctttaatattaggagcgcctgacatatcttttcctcgaataaataatttgtcgttttgattactacctccttctttatttttattattaatatcttctatagtagaaataggagtaggagctggatgaacagtttatccgcctttagcttctagaataggtcatacaggaagatctatagattttgctattttttctttacatttagcaggagcttcttctattataggagcagttaattttatttctactattattaatatacgtttattaggaataaaaatagaaaaaattccgttatttgtatggtctgtttttattactgctgttttattactcttatctttaccagtattagctggtgctattactatattacttactgaccgtaattttaatacttcattttttgatcctgctggaggaggagatccaattttatttcaaca-------------------------------------------------------------------------------------------------------------------------------------------------------------------------------------------------------------------------------------------------------------------------------------------------------------------------------------------------------------------------------------------------------------------------------------------------------------------------------------------------------------------------------------------------------------------------------------------------------------------------------
>Piratula_procurva
gggataagagtattaattcgaatagaattaggccattctggaagtttattaggggatgatcatttatataatgttatagttacagctcatgcttttgttataattttttttatagtgatacctattttgattgggggttttggaaattgattagttcctcttatattaggggcgccagatatatcttttcctcggataaataatttatcattttggttattacctccttctttatttttattgttaatatcttcaatggtagaaataggagtgggagcaggatgaactgtttatcctcctcttgcttcaagaattggacacataggaagatctatagatttcgcgattttttctttacatttagctggtgcttcttctattataggagctgttaattttatttctactattattaatatacgtttgataggtataagtatagaaaaagttccgttatttgtatgatctgtttttattactgctgtattattattattatctttacctgttttagcaggtgctattactatattacttactgatcgtaattttaatacttcattttttgatcctgc------------------------------atagccgcttttgtgctaaggtagcataatcatttgtcttttaatttaagactagaataaaagatttttcatcttaatttatattttaaaataattatattaaattatcttaaaagtaaaaagacttttatgaaaaagaaagacgacaagaccctatagaacttaacttaagttaaactggggcagttaattaataaatattttacatttcctaatttcaatctaatataattaacaaaatgactaagttaccttagggataacagcgtaatataatttttaagttcttatttaaaattaagattacgacctcgatgttgatttaattttcctaacgcaatagtaaataaaggaagtctgttcgacttttaaataattacatgatctgagtcaaaacccggaga-----------------------------------------------------------------------------------------------------------------------------------------------------------------------------------------------------------
>Piratula_tanakai
gctatgagtgtgttaattcgaatagaattaggtcactctggaagtttattaggggatgatcatttgtataatgtaatagtgactgctcatgcttttgtaataattttttttatagtaatgcctattttaatcggaggatttggtaattgattagtacctctaatgttaggagcacctgatatatcatttcctcgaatgaataatttatcattttgattacttcccccttctttatttttattattaatatcttctatagttgaaataggtgtaggggcaggatgaacagtttatcctcctttggcttctagagtaggtcatataggaagttcaatagattttgctattttttctttacatttagcaggtgcttcttctattataggagcagtaaattttatttcaactattattaatatacgattaataggaataagaatagaaaaaattccattgtttgtatgatctgtattaattacggctgttttattattgttatctttaccggtattagctggtgcaattacaatattacttactgatcgtaattttaatacttcgttttttgatcctg-------------------------------atagccgcttttgtgctaaggtagcataataatttgtcttttaatttaagactagaataaaagattttccatcttaatttatatcaaaaatatattattttaaattatcctaaatgtaaaaagacatttataaaaaagaaagacgacaagaccctatagaacttaactatagttaaactggggcagttaattaattaaaattttaataaaatttatcttaacctaatattattaacaatatgactaagttaccttagggataacagcgtaatataatttttaagatcttatttaaaattaagtttacgacctcgatgttgatttaattttcctaacgcaatagttataaaaggaagtctgttcgacttttaaaaaattacatgatctgagttcaaa-------------------------------------------------------------------------------------------------------------------------------------------------------------------------------------------------------------------
>Piratula_uliginosa
ggaataagagttttaattcgaatggaattaggtcattctggaagtttattaggagatgatcatttatataatgtaatagttactgctcatgcttttgtaataattttttttatagtaataccaattttaattggtggttttggtaattgattagttcctttaatattaggagcgcctgatatatcgtttccacggataaataatttatcattttgattattacctccatctttatttttattattaatatcatcaatagtggaaataggagtaggagctgggtgaacagtttatccgcctttagcttctagagtaggtcatataggaagatctatagattttgctattttttctttacatttagcaggtgcttcttctattataggagcagtaaattttatttctactattattaatatacgaatattagggataagaatagaaaaaattccattatttgtgtggtctgttcttattacagctgtattattgcttttatcattaccagttttggctggtgctattactatattgcttactgatcgaaattttaatacttcattttttgaccctgctgggggaggagatccaattttatttcaaca-------------------------------------------------------------------------------------------------------------------------------------------------------------------------------------------------------------------------------------------------------------------------------------------------------------------------------------------------------------------------------------------------------------------------ataaattggcggcatttcatcttattagaggaacctgttttttaatcgataacccacgttatattttacttatataccgccattacaagaattaattttattactcttactttaaaaaataggtcaaggtgtaatttatattaaagataa-aatgggttacttttttattaaaaattaaatataaaaaaggatttaaa
>Piratula_yaginumai
---ataagagtattaattcgaatagaattaggtcatcctggaagtttattaggagatgatcatttatataatgtaatagttacagctcatgcttttgttataattttttttatagtaataccaattttaattggggggtttggaaattgattagttcctttaatattaggtgcgcctgatatatcttttcctcgaataaataatttatcgttttggttattgccaccatctttatttttattattaatatcttctatagtagagataggagtaggtgctggatgaacgatttatccacctttagcctcaagaattggacatataggaagatctatagattttgcaatcttttcattacatttagcgggtgcatcatctattataggagcagtaaattttatttctactattataaatatacgtttagtaggaataaaaatagaaaaagttccattatttgtttgatctgtttttattacagctgttttattattattatcattaccggttttagctggtgctattactatattacttactgatcgaaattttaatacttcattttttgatcctgctggaggaggggatccaattttatttcaacaatagccgcttttgtgctaaggtagcataataatttgtcttttaattaaagactagaacaaaagatttttcattttaattcatattttaaatttattttattaaattatcttaaatgtaaaaagacacttataaaaaagaaagacgacaagaccctatagaacttaacttaagtttaactggggcagttaattaataaaaatttttgtaattcttaaatagacctaatataattaataaaatgaccaagttaccttagggataacagcgtaatataattttaaagatcttataaaaaactaagattacgacctcgatgttgatttaattttctaaacgcaatagt-aataaagaaagtc---------------------------------------------------------------------------------------------------------------------------------------------------------------------------------------------------------------------------------------------------------
>Pisaura_ancora
gctataagagtattaattcgaatggaacttggaaattctggaagatttttaggtgatgatcatttatataatgttgtagttactgctcatgcttttgtgataattttttttatagtaatacctattataattggaggttttggaaattgattagttcctttaatattaggagctcctgatatatcatttcctcgaataaataatttatctttttgattactacctccttctttatttttattatttatatcttctatagtagaaataggagtaggggctggttgaacagtttatcctcctttagcatctacagttggacatataggaagatcaatagattttgctattttttctttacatttagctggagcttcttctattataggagctgtaaattttatttctactattattaatatacgttctcaaggaatatcaatagaaaaagttcctttatttgtatgatctgtacttattactgctattttacttttattatctttaccagttttagctggtgctattactatattattaactgatcgtaattttaatacttctttttttgatcccgctggaggaggagatccaattttatttcaacaatagccgcatatgtgctaaggtagcataatcatttgtcttttaattaaagactagaataaaagatttaacatttaaattaatatctcaaatttataaatttaaattatattaaatgtaaaaatacatttctaaaaaagaaagacgataagaccctattaaactttactttagtttaactggggtagttaattaattattaatttataaaataaaaatttgacctaataaaattaattttataatcaagttactatagggataacagcgtaataaaatttttaagatcttattaaaaataaagattgcgacctcgatgttgatttaatttcctaaacgcaatagtaaattaaggaagtctgttcgacttttaaaaaatt-------------------------------------------------------------------------------------------------------------------------------------------------------------------------------------------------------------------------------------
>Pisaura_lama
gctataagagtattaattcgaatagaacttggaaattctggaagatttttaggtgatgatcatttatataatgttgtagttactgctcatgcttttgtaatgattttttttatagtaatacctattataattggaggctttggaaattgattagttcctttaatattaggagctcctgatatatcatttcctcggataaataatttatctttttgattattacctccttctttgtttttattatttatatcttctatagtagaaataggagtaggagctggatgaacagtttatcctcctttggcatctacagttgggcatataggaagttctatagattttgctattttttctttacatttagctggagcttcttctattataggagctgtaaattttatttctactatttttaatatacgttctcaaggaatatcaatagaaaaggttcctttatttgtatgatctgttcttattactgctgttttacttttattatctttaccagttttagctggtgctattactatattattaactgatcgtaattttaatacttctttttttgatccagcaggaggaggagatccaattatcattcaacaatagccgcatatgtgctaaggtagcataatcatttgtcttttaattaaagactagaataaaagatttaacatttaaattaatattttaaatttataaatttaaattactttaaatgtaaaaatacatttatataaaagaaagacgataagaccctattaaactttactttagattaactggggtagttaattaattattattttataaagtaaaaatttgatctaataaaattaatttcataatcaagttactatagggataacagcgtaataaaatttttaagatcttaattaaaataaagattgcgacctcgatgttgatttaatatcctaaacgcaatagtaaattaaggaagtctgttcgacttttaaaaaatt-------------------------------ttattatggcggcatcttatcttattagaggaacctgttttttaatcgataatccacgttaaattttacttatataccgccatctaaagaattaatattattattcttaaataaaaagttaggtcaaggtgtaatctatattaaagataa-agtgggttacatttttaataataattttttatgaaaaaggatttaaa
>Pisaura_mirabilis
gctataagagtattaattcgaatagaattagggaatcctggaagattattaggagatgatcatttatataatgtagtagttactgctcatgcttttgttataattttttttatagtaatacctattataattggaggttttggaaattgattagttcctttaatattaggagctcctgatatatcatttcctcgaatgaataatttgtctttttgacttttacctccttctttatttttattgtttatatcttctatagtagaaataggggttggagctgggtgaacagtttatcctcctttagcatctacagttggtcatataggaagatctatagattttgctattttttctttacatttagctggagcttcttctattataggagctgttaattttattactactattataaatatacgtttgaatggaatgtcaatagaaaaagttcctttatttgtatgatctatattaattactgctgttttacttttattatctttaccagttttagctggtgctattactatattattgactgatcgtaattttaatacttctttttttgatccagctggaggaggtgatcctattttatttcaacaatagccgcatttgtgctaaggtagcataatcatttgtcttttaatt-aagactagaacaaaagatttaacttttaaattaatattttaaatttataattttaaattatcttaaatgtaaaaagacatttataattaagaaagacgataagaccctattgaactttactttagtttaactggggtagttaattaattattattttataattttaaaattcgacctaatttaattaattaaataattaagttaccatagggataacagcgtaattaaattttttagatcttatttgaaatttagattgcgacctcgatgttgatttaatttcctaaacgcaatagtttattaaggaagtctgttcgacttttaaaaaattacatgatttgagttcagaccggtgtaaacca------------------------------------------------------------------------------------------------------------------------------------------------------------------------------------------------------
>Rabidosa_punctulata
gcaataagagtattgattcgaatagagttaggaaatcctgggagtttattgggggatgatcatttatataatgtaatggttactgctcatgcttttgtaatgattttttttatagtaataccaattcttattggtggttttggtaattggttggttcctttaatattaggtgctcctgatatatcatttcctcgaataaataatctttctttttgattgttacccccttctttatttttattatctatatcttctatagtggagataggtgtaggagctggttgaactgtttatcctcctctagcttctagagtagggcatatgggaagttctatggattttgctattttttctcttcatttagctggggcttcttctattataggggcggtgaattttatttctactattattaatatacgaatattaggaatatctatggaaaaagttccgttatttgtgtgatcagtattaattactgctgttttattattactttctttacctgttttagcaggtgctattactatattattgacagatcgtaattttaatacttctttttttgatccagcagg----------------------------------------------------------------------------------------------------------------------------------------------------------------------------------------------------------------------------------------------------------------------------------------------------------------------------------------------------------------------------------------------------------------------------------------------------ttacaatggcggcatttcatcttattagaggaacctgttttttaatcgataatccacgttcactttcacttatatatcgccatctcaa-aactaatcttaatattttaaactaaaaagttaggtcaaggtgtagtcaacattaaagttttcaatgggttactttaaatatgaaaatatttttcgaaaaaggatttaaa
>Rabidosa_rabida
----------------------------------------------------------------------------------------------------------------------------------------------------------------------------------------------------------atctttctttttgattattacctccttctttgtttttattatctatatcttctatagtggagataggtgttggagctggttgaactgtttatcctcctttggcttctagagtaggtcatatagggagttctatagattttgctattttttctcttcatttggctggggcttcttctattataggagcggtgaattttatttctactattattaatatacgtatattaggaatatctatagaaaaggttcctttatttgtgtgatcagtattgattactgctgttttattattgctttctttacctgtattagcaggtgctattactatattattaacggatcgaaattttaatacttctttttttgatccagcaggtgggggagatcctattttgtttcaaca-------------------------------------------------------------------------------------------------------------------------------------------------------------------------------------------------------------------------------------------------------------------------------------------------------------------------------------------------------------------------------------------------------------------------ttacaatggcggcatttcatcttattagaggaacctgttttttaatcgataatccacgttaattttcacttatatatcgccatctcaa-aactaatcttaatattttaaactaaaaagttaggtcaaggtgtagtctatattaaagtttttaatgggttacttttcttatgaaaatatta-atcaaaaaggatttaaa
>Schizocosa_aulonia
-----------------------------------------------------------------------------------------------------------------------------------------------------------------------------------------------------------------------------------------------------------------------------------------------------------------------------------------------------------------------------------------------------------------------------------------------------------------------------------------------------------------------------------------------------------------------------------------------------------------------------atagccgcttatgtgctaaggtagcataataatttgtcttttaattaaagactagaacaaaagacttaacatcttaattaatctttttataaaaattattaaaattatcttaattgtaaaaagacaattattaaatagaaagacgataagaccctatcgaactttacttaagtttaactggggcagttaattaattattattttttaaatctttaatttgacctaatacaattaatcaaataattaagttaccgtagggataacagcacaataaaattttatagatcttatttaaaataaagattgtgacctcgatgttgatttaatttcctatacgcaatagtaagtnaaggaagtctgttcgacttttaaaaaattacatgatttgagttcagaccggtgtaaacca------------------------------------------------------------------------------------------------------------------------------------------------------------------------------------------------------
>Schizocosa_avida
gctataagtgtattaattcgaatagaattaggtaattctggaagtttattaggggatgatcatttatataatgttatggttactgctcatgcttttgttataattttttttatagtgatgccaattcttattggtgggtttgggaattgattagttcctttaatgttaggtgctcctgatatatcatttcctcgtataaataatctttctttttgattattaccaccttctttatttttattatgtatatcatctatagtggagataggagtaggagctggatgaactgtttatcctcctttagcttctacaatagggcatataggtaattctatggattttgctattttttctcttcatttagctggggcttcttcaattataggtgcggtaaattttatttcgactattattaatatacggatattaggaatatcaatggaaaaggttccgttatttgtttgatcagtattaattactgcagtattattattactttctttacctgtattagcaggtgctattactatattattgacggatcgaaattttaatacttcttttttt--------------------------------------atagccgcttatgtgctaaggtagcataataatttgtcttttaattaaagactagaacaaaagatttaacatcttaattaatctttttataaaaactattaaaattatcttaattgtaaaaagacaattattaaatagaaagacgataagaccctatcgaactttacttaagtttaactggggtagttaattaattattattttttaaatttttaatttgacctaatacaattaatcaaataattaagttaccgtagggataacagcacaataaaattttatagatcttatttaaaataaagattgtgacctcgatgttgatttaatttcctatacgcaatagtaagntaaggaagtctgttcgacttttaaaaaattacatgatttgagttcagaccggtgtaaacca------------------------------------------------------------------------------------------------------------------------------------------------------------------------------------------------------
>Schizocosa_bilineata
gctataagtgtgttgattcgaatggaattaggtaattctggaagtttattaggagatgatcatttatataatgttatagttactgctcatgcttttgtgataattttttttatagtgataccaattcttattggtggttttggtaattgattggttcctttaatattaggtgctcctgatatatcatttcctcgtataaataatctttctttttggttattaccaccttctttatttttattatctatgtcatccatagtggaaataggggtaggggctggatgaactgtttatccacctttggcttctagaatagggcatatagggagttctatggattttgctattttttctcttcatttagctggagcttcttcaattataggtgcggtgaattttatttctactattattaatatacgaatattaggtatatctatagagaaagttccgttatttgtttgatcagtgttaattactgcagtattattattactttctttacctgttttagcgggtgctattactatattattgacggatcgaaattttaatacttctttttttgaccctgcaggaggaggtgatcctattttatttcaacaatagccgcttttgtgctaaggtagcataataatttgtcttttaattaaagactagaacaaaagacttaacatcttaaataatttttttataaaaattatttaaattatcttaattgtaaaaagacaattattcaatagaaagacgataagaccctatcgaactttactttagtttaactggggtagttaattaattattactttttaaatttttaatttgacctaatataattaataaaataattaagttaccgtagggataacagcacaataaaattttttagatcttatttaaaataaagattgtgacctcgatgttgatttaatatcctatacgcaatagtaaactaaggaagtctgttcgacttttaaaaaattacatgatttgagttcagaccggtgtaaacca------------------------------------------------------------------------------------------------------------------------------------------------------------------------------------------------------
>Schizocosa_crassipalpata
gctataagtgtgttgattcgaatggaactaggtaattctggaagtttattaggagatgatcatttatataatgttatagttactgctcatgcttttgtgatgattttttttatagtaataccaattcttattggtggttttggtaattgattggttcctttaatattaggtgctcctgatatatcatttcctcgtataaataatctttctttttgattattgccaccttctttgtttttattatctatatcgtctatagtggaaataggggtaggggccggatgaactgtttatccacctttagcttctagaataggacatagagggagttctatggattttgctattttttctcttcatttagctggggcttcttcaattataggtgcagtgaattttatttctactattattaatatacgaatattaggtatatctatagagaaggttccgttatttgtttgatcagtattaattactgcggtgttattattactttctttgcctgttttagcaggtgctattactatattattgacggatcgaaattttaatacttctttttttg--------------------------------------------------------------------------------------------------------------------------------------------------------------------------------------------------------------------------------------------------------------------------------------------------------------------------------------------------------------------------------------------------------------------------------------------------------------------------------------------------------------------------------------------------------------------------------------------------------------------------------------------------------------------
>Schizocosa_crassipes
---------------------------------------------------------------------------------------------------------------------------------------------------------------------------------gatatatcatttcctcgtataaataatctttctttttgattattaccaccttctttatttttattatctatatcatctatagtagaaataggagtaggagctgggtgaactgtatatccacctttagcttctagaataggtcatataggtagttctatagattttgctattttttctcttcatttagctggagcttcttcaattataggtgcagtaaattttatttctactattattaatatacgaatgttaggaatatctatagaaaaagttccattatttgtttggtctgtattgattactgcagtgttattattactttctttacctgttttagcaggtgctattactatattattaacggatcgaaattttaatacttctttttttgaccctgcagggggaggtgatcctattttatttcaacaatagccgcttttgtgctaaggtagcataataatttgtcttttaattaaagactagaacaaaagacttaacatcttaaataatctttatatgaaaattatttaaattattctaattgtaaaaaaacaattatttaatagaaagacgataagaccctatcgaactttacttcagtttaactggggtagttaattaattattattttttaaatctataatttgacctaatataattaatcaaataattaagttaccgtagggataacagcacaataaaattttttagttcttatttaaaataaagattgtgacctcgatgttgatttaatatcctatacgcaatagtaaattaaggaagtctgttcgacttttaaaaaattacatgatttgagttcagaccggtgtaaacca------------------------------------------------------------------------------------------------------------------------------------------------------------------------------------------------------
>Schizocosa_duplex
--------------------------------------------------------------------------------------------------------------------------------------------------------------tttaatgttaggtgctcctgatatatcatttcctcgtatgaataatctttctttttgattattaccaccttctttatttttattgtctatatcatctatagtagagataggagtaggagctggatgaactgtttatcctcctttagcttctagaataggacatataggaagttctatagattttgctattttttctcttcatttagctggagcttcttcaattataggtgcagttaattttatttctactattattaatatacgaatattaggtatatctatggaaaaagttccgttatttgtttgatcagtattaattactgcagtattattattgctttctttacctgttttagcaggtgctattactatattattgacagatcgaaattttaatacttctttttttgatcctgcgggaggaggtgatcctattttatttcaaca-------------------------------------------------------------------------------------------------------------------------------------------------------------------------------------------------------------------------------------------------------------------------------------------------------------------------------------------------------------------------------------------------------------------------------------------------------------------------------------------------------------------------------------------------------------------------------------------------------------------------------
>Schizocosa_floridana
--------------------------------------------------------------------------------------------------------------------------------------------------------------tttaatattaggtgctcctgatatatcattccctcgaataaataacctttctttttgattattaccaccttctttatttttattatctatatcatctatagtagaaataggggtaggagctgggtgaactgtttatccacctttagcttctagaataggccatacaggtagttctatagattttgctattttttctcttcatttagctggggcttcttcgattataggtgcagtaaattttatttctactattattaatatacgagtattaggaatatctatagagaaagttccattgtttgtttggtctgtattaattactgcagtattattattgctttctttacctgttttagcaggtgctattactatattattgacggatcgaaattttaatacttccttttttgatcctgcaggaggaggtgatcctattttatttcaacaatagccgcttttgtgctaaggtagcataataatttgtcttttaattaaagactagaacaaaagacttaacatcttaaataatttttatataaaaattattaaaattattttaattgtaaaaaaacaattatttaatagaaagacgataagaccctatcgaacttcacttcagtttaactggggtagttaattaattattattttttaaatatataatttgacctaatataattaatcaaataattaagttaccgtagggataacagcacaataaaattttctagctcttatttaaaataaagattgtgacctcgatgttgatttaatatcctatacgcaatagtaaattaaggaagtctgttcgacttttaaaaaattacatgatttgagttcagaccggtgtaaacca------------------------------------------------------------------------------------------------------------------------------------------------------------------------------------------------------
>Schizocosa_humilis
gctataagtgtattgattcgaatggaattaggtaattctggaagtttattaggagatgatcatttatataatgttatggttactgctcatgcttttgtaataattttttttatagttataccaattcttattggtggatttggaaattgattagttcctttaatattaggtgctcctgatatatcatttcctcgaatgaataatctttctttttgattgttaccaccttctttatttttattgtctatatcatctatggttgaaataggagtgggagctggatgaactgtttatccacctctagcttctagaatagggcatataggaagttctatggattttgctattttttctcttcatttagccggggcttcttcaattataggggcagtaaattttatttctactattattaatatacgtatattaggaatatctatagaaaaggttccattatttgtttgatcggtattaattactgcagtgttgttattactttctttacctgtattagcaggtgctattactatattattgacggatcgaaattttaatacttctttttttgaccctgcagggggaggtgatcctattttgtttcaaca-------------------------------------------------------------------------------------------------------------------------------------------------------------------------------------------------------------------------------------------------------------------------------------------------------------------------------------------------------------------------------------------------------------------------------------------------------------------------------------------------------------------------------------------------------------------------------------------------------------------------------
>Schizocosa_incerta
-----------------------------------------------------------------------------------------------------------------------------------------------------------------------------------------------------------------------------------------------------------------------------------------------------------------------------------------------------------------------------------------------------------------------------------------------------------------------------------------------------------------------------------------------------------------------------------------------------------------------------atagccgcttttgtgctaaggtagcataataatttgtcttttaattaaagactagaacaaaagactaaacatcttaaataatttttatataaaaattatttaaattatcttaattgtaaaaagacaattatttaatagaaagacgataagaccctatcgaactttactttagtttaactggggaagttaattaattattacttttataaatataaatttgatctaatattattaactaaatgattaagttaccgtagggataacagcgtaataaaattttttagatcttatttaaaataaagattacgacctcgatgttgatttaataacctatacgcaatagtaaattaaggaagtctgttcgacttttaaaaaattacatgatttgagttcagaccggtgtaaacca------------------------------------------------------------------------------------------------------------------------------------------------------------------------------------------------------
>Schizocosa_malitiosa
------------------------------------------------------------------------------------------------------------------------------------------------------------------------------------------------------------------------------------------------ttatctatatcttctatagttgaaataggggttggggctggatgaactgtatatcctcctttggcgtcaagagtaggacatatgggtagttctatagattttgctattttttctcttcatttggctggggcttcttctattataggggcagtgaattttatttcaactattattaatatacgaatattaggaatatcaatagaaaaagttcctttatttgtgtgatcggtattaattactgctattttattattactttctttaccagttttagctggtgctattacaatgttattaacagatcgtaattttaatacttctttttttgatccggcaggtggaggggatcctattttgtttcaaca-------------------------------------------------------------------------------------------------------------------------------------------------------------------------------------------------------------------------------------------------------------------------------------------------------------------------------------------------------------------------------------------------------------------------------------------------------------------------------------------------------------------------------------------------------------------------------------------------------------------------------
>Schizocosa_maxima
---------------------------------------------------------------------------------------------------------------------------------------------------------------ttaatattaggtgctcctgatatatcatttcctcgtataaataatctttctttttgattattaccaccttctttatttttattgtgtatatcatctatagtagaaatgggagtgggggctggatgaactgtttatcctcctttagcttctagaatagggcatatagggaattctatggattttgctattttttctcttcatttagctggagcttcttcaattataggtgcggtaaattttatttctactattattaatatacgaatgttaggaatatctatggagaaggttccgttatttgtttgatcggtattaattactgcggtgttattgttactttctttacctgtattagcaggtgctattactatattattgacggatcgaaattttaatacttctttttttgatcctgcaggaggaggagatcctattttatttcaacaatagccgcttatgtgctaaggtagcataataatttgtcttttaattaaagactagaacaaaagacttaacatcttaattaatttttttataaaaattattaaaattatcctaattgtaaaaagacaattattaaatagaaagacgataagaccctatcgaactttacttaagtttaactggggcagttaattaattataattttttaaatctttaatttgacctaatataattaatcaaataattaagttaccgtagggataacagcacaataaaattttatagatcttatttaaaataaaggttgtgacctcgatgttgatttaatttcctatacgcaatagtaaatnaaggaagtctgttcgacttttaaaaaattacatgatttgagttcagaccggtgtaaacca------------------------------------------------------------------------------------------------------------------------------------------------------------------------------------------------------
>Schizocosa_mccooki
gctataagtgtgttaattcggatggaattaggaaattctggaagtttattaggggatgatcatttatataatgttatagttactgctcatgcttttgttataattttttttatggtaataccaattcttattggtggatttggaaactgattggttcctttaatgttgggtgctcctgatatatcatttcctcgtatgaataatctttctttttgattattaccaccttctctgtttttattgtgtatatcatctatggtagagataggagtaggggctggttgaactgtttatcctcctttggcttctagagtaggacacatagggagttctatggattttgctattttttctcttcatttagctggggcttcttcaattataggtgcagtaaattttatttctactattattaatatacggatattagggatatctatggaaaaggttccgttatttgtttggtcagtattaattactgcggttttattattactttctttacctgtattagcaggtgctattactatattgttgacggatcgaaattttaatacttctttttttgatcctgcaggaggaggagatcctattttatttcaacaatagccgcttatgtgctaaggtagcataataatttgtcttttaattaaagactagaacaaaagacttaacatcttaattaatctttttataaaaattattgaaattatcttaattgtaaaaagacaattatcaaatagaaagacgataagaccctatcgaactttacttaagtttaactggggcagttaattaattattattttttaaatccttaatttgacctaatataattaatcaaataattaagttaccgtagggataacagcacaataaaattttatagatcttatttaaaataaagattgtgacctcgatgttgatttaatttcctatacgcaatagtaaatnaaggaagtctgttcgacttttaaaaaattacatgatttgagttcagaccggtgtaaacca------------------------------------------------------------------------------------------------------------------------------------------------------------------------------------------------------
>Schizocosa_minnesotensis
gctataagtgtattgattcgaatagaattaggtaatgctggtagtttattaggagatgatcatttatataatgttattgttactgctcatgcttttgttataattttctttatagtaataccaattcttattggtgggtttggaaattgattggttcctttaatattaggtgctcctgatatgtcatttcctcgtataaataatctttctttctgattattaccaccttctttatttttattatgtatatcatctatagttgagataggagtaggggcaggatgaactgtttatcctcctttagcttctagaatagggcatataggaagttctatggattttgctattttttcgcttcatttagctggagcttcttctattataggagcagtaaattttatttctacaattattaatatacgtatattaggaatatctatagagaaggttccattatttgtgtgatcagtattaattactgcagtgttattattattatctttacctgtattagcaggtgctattactatattattaacagatcggaattttaatacttctttttttgatcctgcaggggggggagatcctattttatttcaaca-------------------------------------------------------------------------------------------------------------------------------------------------------------------------------------------------------------------------------------------------------------------------------------------------------------------------------------------------------------------------------------------------------------------------------------------------------------------------------------------------------------------------------------------------------------------------------------------------------------------------------
>Schizocosa_ocreata
gctataagtgtattaattcgaatagaattaggtaattctggaagtttgttaggagatgatcatttatataatgttatagttacagctcatgcttttgttatgattttttttatagtaataccaattcttattggtgggtttggtaattgattagttcctttgatattaggtgctcctgatatatcatttcctcgaataaataatctttctttttgattattaccaccttctttatttttattatctatgtcgtctatagtggaaataggagtgggtgctggatgaactgtttatccacctttagcttctagaatagggcatagagggagttctatagattttgctattttttctcttcatttagctggagcttcttcaattatgggtgcggtaaattttatttctactattattaatatacggatattaggaatatctatggaaaaggttccattgtttgtttggtcagtattaattactgcagtattattattactttctttacctgttttagcaggtgctattactatattattaacggatcgaaattttaatacttctttttttgaccctgcagggggaggtgatcctattttatttcaacaatagccgcttatgtgctaaggtagcataataatttgtcttttaattaaagactagaacaaaagacttaacatcttaaataatctttatataaaaattatttaaattattttaattgtaaaaaaacaattatttaatagaaagacgataagaccctatcgaactttactttagtttaactggggtagttaattaattattattttctaaattttcaatttgacctaatataattaaccaaataattaagttaccgtagggataacagcacaataaagttttttagatcttatttaaaataaagattgtgacctcgatgttga-ttaatatcctatacgcaatagtaaactaaggaagtctgttcgacttttaaaaaattaca----------------------------ttataatggcggcatttcattttattaaaggaacctgttttttaatcgataatccacgttaattttcacttatataccaccatct--aaaactaattttaatattttcaaataaaaagttaggtcaaggtgtaatttatatttaagttattaatgggttactcttcgtataaaaatacttttagaaaaaggatttata
>Schizocosa_retrorsa
gctataagtgtattgattcgaatggaattaggaaattctggaagtttgttaggggatgatcatttatataatgttatagttactgcacatgcttttgttataattttttttatagtaataccaattcttattggggggtttggaaattgattggttcctttaatgttaggtgctcctgatatatcatttcctcgtataaataatctttctttttgattattaccaccttctttatttttattatgtatatcatctatagtagagataggagtgggagctgggtgaactgtatatcctccattagcttctagaatggggcatataggaagttctatggattttgctattttttcccttcatttagctggggcttcttcaattataggtgcagtaaattttatttctactattattaatatacgtatgttaggaatatctatggagaaggttcctttatttgtttggtcagtgttaattactgcggtgttgttattactttctttacctgtattagcaggtgctattactatattgttaactgatcgaaattttaatacttctttttttgatcctgcgggaggaggtgatcctattttatttcaacaatagccgcttatgtgctaaggtagcataataatttgtcttttaattaaagactagaacaaaagacttaacatcttaattaatctttttataaaaattattaaaattatcttaattgtaaaaagacaattattaaatagaaagacgataagaccctatcgaactttacttaagtttaactggggcagttaattaattattattttttaaatctttaatttgacctaatacaattaatcaaataattaagttaccgtagggataacagcacaataaaattttatagatcttatttaaaataaagattgtgacctcgatgttgatttaatttcctatacgcaatagtaagtnaaggaagtctgttcgacttttaaaaaattacatgatttgagttcagaccggtgtaaacca------------------------------------------------------------------------------------------------------------------------------------------------------------------------------------------------------
>Schizocosa_rovneri
-----------------------------------------------------------------------------------------------------------------------------------------------------------------------------------------------------------------------------------------------------------------------------------------------------------------------------------------------------------------------------------------------------------------------------------------------------------------------------------------------------------------------------------------------------------------------------------------------------------------------------atagccgcttttgtgctaaggtagcataataatttgtcttttaattaaagactagaacaaaagacttaacatcttaaataatctttttaataaaattatttaaattatcttaattgtaaaaagacaattattcaatagaaagacgataagaccctatcgaactttactttagtttaactggggtagttaattaattattatttttttaattttaaatttgacctaatataattaaccaaataattaagttaccgtagggataacagcacaataaaatttattagatcttatttaaaataaagattgtgacctcgatgttgatttaatatcctatacgcaatagtaaactaaggaagtctgttcgacttttaaaaaattacatgatttgagttcagaccggtgtaaacca------------------------------------------------------------------------------------------------------------------------------------------------------------------------------------------------------
>Schizocosa_saltatrix
gctataagtgtattaattcgaatagaattaggtaattctggaagtttgttaggagatgatcatatatataatgttatagttacagctcatgcttttgttatgattttttttatagtaataccaattcttattggtgggtttggtaattgattggttcctttaatattaggtgctcctgatatatcatttcctcgaataaataatctttctttttggttattaccaccttctttatttttattatcaatatcgtctatagtggaaatgggagtgggtgctggatgaactgtttatccacctttatcttctagaatagggcatagagggagttctatagattttgctattttttctcttcatttagctggggcctcttcaattatgggtgcggtgaattttatttgtactattattaatatacggatattaggaatatctatggaaaaggttccattgtttgtttggtcagtattaattactgcagtattgttattactttctttacctgttttagcaggtgctatcactatattattaacggatcgaaattttaatacttctttttttgaccctgcagggggaggtgatcctattttatttcaaca-------------------------------------------------------------------------------------------------------------------------------------------------------------------------------------------------------------------------------------------------------------------------------------------------------------------------------------------------------------------------------------------------------------------------------------------------------------------------------------------------------------------------------------------------------------------------------------------------------------------------------
>Schizocosa_stridulans
gctataagtgtattaattcgaatagaattaggtaattctggaagtttattaggagatgatcatttatataatgttatggtaactgctcatgcttttgtgatgattttttttatagttataccaattcttattggtggttttggtaactggttggtgcctttaatattaggtgcacctgatatatcatttcctcgtataaataatctttctttttggttattacctccttctttatttttattatctatgtcgtcaatagtagagataggagtgggggctggatgaactgtttatccacctttagcttctagaataggacatatagggagttctatggattttgctattttttcacttcatttagctggagcttcttcaattataggtgcggtaaattttatttctactattattaatatacgagtattaggaatgtctatagaaaaagttccattatttgtttggtcagtattgattactgcagtgttattattactttctttacctgttttagcaggtgctattactatattgttaacagatcgaaattttaatacttctttttttgatcctgcagggggaggtgatcctattttatttcaacaatagccgcttttgtgctaaggtagcataataatttgtcttttaattaaagactagaacaaaagacttaacatcttaaataatatttataataaaattatttaaattatattaattgtaaaaatacaattattcaatagaaagacgataagaccctatcgaactttactttagtttaactggggaagttaattaattattattttctaaattttatatttgacctaatataattaaccaaataattaagttaccgtagggataacagcacaataaaatttattagatcttatttaaaataaagattgtgacctcgatgttgatttaatatcctatacgcaatagtaagctaaggaagtctgttcgacttttaaaaaattacatgatttgagttcagaccggtgtaaacca------------------------------------------------------------------------------------------------------------------------------------------------------------------------------------------------------
>Schizocosa_uetzi
gctataagtgtattgattcgaatggaattaggtaattctggaagtttattaggagatgatcatttatataatgttatggtaactgctcatgcttttgtgatgattttttttatagttataccaattcttattggtgggtttggtaattgattggttcctttaatgttaggtgctccagatatatcatttcctcgtataaataatctttctttttgattattacctccttctttatttttgttatctatatcgtctatagtagagataggagtaggggctggatgaactgtttatccacctctagcttctagaataggacatataggaagttctatagattttgctattttttctcttcatttagctggagcttcttcaattataggtgcagtgaattttatttctactattattaatatacgagtattaggaatatctatagaaaaggttcctttatttgtttggtcagtattgattactgcagtattattattactttctttacctgttttagcaggtgctatcactatattattaacagatcggaattttaatacttctttttttgatcctgcaggaggaggggatcctattttatttcaaca-------------------------------------------------------------------------------------------------------------------------------------------------------------------------------------------------------------------------------------------------------------------------------------------------------------------------------------------------------------------------------------------------------------------------------------------------------------------------------------------------------------------------------------------------------------------------------------------------------------------------------
>Sosippus_placidus
gctataagagtgttgattcgaatagaattaggacattctggaagatttctaggagatgatcatttatataatgttgtagttactgctcatgcttttgtaatgattttttttatagtaataccaattttaattggtggattcggaaattgattagttcctttaatattaggagctcctgatatatcgtttcctcgaataaataatctttctttttgattgttacctccatctttatttttattgtttatatcttcaatagttgagataggagttggagccggttgaactgtttatcctccattagcttcttcagttggacatataggaagatctatggattttgctattttttctcttcatttagctggagcttcttctattataggagctgtaaattttatttctaccatcattaatatacgattagttggaataacaatagaaaaagtgcctttatttgtatgatctgtttttgttacagctgttttattattactctcattacctgttttagcgggagctattactatattgttaactgatcgtaattttaatacttcttt-tttgaccctgctgggg--------------------------------------------------------------------------------------------------------------------------------------------------------------------------------------------------------------------------------------------------------------------------------------------------------------------------------------------------------------------------------------------------------------------------------------------------ttataatggcggcatctagtcttattagaggaacctgttttataatcgataatccacgataattttcacttatataccgccatcaaaagaatttatttttcttttcctaaataaaaagttaggtcaaggtgtagtccacgtttaagaaaaaaatgggttacattaattataaaaatagtttttgaaaaaggatttaaa
>Tasmanicosa_godeffroyi
----------------------------------------------------------------------------------------------------------------------------------------------------------------------------------------------------------atctttctttttgattattacctccttctttgtttttattatctatatcttctatagtagaaataggggtaggagctgggtgaactgtatatcctcctttggcatcgagaataggtcatataggaagttctatggattttgctattttttctcttcatttagctggtgcttcttcaattataggagctgtaaattttatttctacaattattaatatacggatattaggaataagaatggagaaggtaccattgtttgtgtgatctgttttgattactgctgttttattgttgctttcattgcctgtgttagcaggggctattactatattgttgacggatcgaaattttaatacttctttttttgatcctgcgggaggtggggatcctattttatttcaaca--------------------------------------------------------------------------------------------------------------------------------------------------------------------------------------------------------------------------------------------------------------------------------------------------------------------------------------------------------------------------------------------------------------------------------ggcggcatttcatcttattaaaggaacctgttttctaatcgataatccacgataagttttacttatataccgccatctaaaaaactaattttaatattttt---taaaaagttaggtcaaggtgtaatctatatttaagtaaataatgggttacattttttataaaagtaaattttgaaaagggattta--
>Tasmanicosa_leuckartii
------------------------------------------------------------------------------------------------------------------------------------------------------------------------------------------------------------------------------------------------------------------------------------------------------------------------------------------------------------------------------------------------------------------------------------------------------------------------------------------------------------------------------------------------------------------------------------------------------------------------------------------------------------------------------------------------------------------------------------------------------------------------------------------------------------------------------------------------------------------------------------------------------------------------------------------------------------------------------------------------------------------------------------------------------ttattatggcggcatttcatcttattaaaggaacctgttttctaatcgataatccacgataagttttacttatataccgccatctaaaaaactaattttaatatttttaaataaaaagttaggtcaaggtgtaatctatatttaagtaaataatgggttacattttttataaaaataaattttgaaaaaggatttaaa
>Tetralycosa_oraria
---------------------------------------------------------------------------------------------------------------------------------------------------------------------------------------------------------------------------------------------------------------------------------------------------------------------------------------------------------------------------------------------------------------------------------------------------------------------------------------------------------------------------------------------------------------------------------------------------------------------------------------------------------------------------------------------------------------------------------------------------------------------------------------------------------------------------------------------------------------------------------------------------------------------------------------------------------------------------------------------------------------------------------------------------------------------ttcatcttattagaggaacttgtattataatcgacaatccccgataattttcacttatataccgccatctaaagaactaatctttctattcttaaataaaaagttaggtcaaggtgtaatcaatattttagtaaa-tatgagttacatttttaatataaattttatataaaaaaggatttata
>Tigrosa_aspersa
gcattaagagtattaattcgaatggaattaggtaatcctggtagtttgttaggagatgatcatttatataatgtaatggttactgctcatgcttttgtaatgattttttttatggtaataccaattcttattggtggttttggaaattggttagttcctttgatattaggagctcctgatatgtcttttcctcgtataaataatctttctttttgattattaccaccttctttatttttattatctatatcatctatagtagagataggtgtaggagctggttgaactgtttatcctcctttggcttctagagtagggcatatggggagttctatggattttgctattttttctcttcatttagctggggcttcttctattataggagcggtgaattttatttctactattattaatatacgaatattaggtatatcaatagagaaggtttctttgtttgtatgatcagtattgattactgctgttttgttattgctttctttacctgttttagcaggagctattactatattattaacggatcgtaattttaatacgtctttttttgatcctgcgggtggaggagatcctattttatttcaaca-------------------------------------------------------------------------------------------------------------------------------------------------------------------------------------------------------------------------------------------------------------------------------------------------------------------------------------------------------------------------------------------------------------------------------------------------------------------------------------------------------------------------------------------------------------------------------------------------------------------------------
>Tigrosa_helluo
gcaataagagtattgattcgaatagaattaggaaatcctggtagtttattaggagatgatcatttatataatgttatggttactgctcatgcttttgtaataattttttttatagtaataccaattcttattggtgggtttggtaattggttggttcctttaatattgggggctcctgatatatcgtttcctcgtataaataatctttctttttggttattacctccttctttatttttattatctatatcttctatagtagagataggtgttggggcaggatgaactgtttatcctcctttagcttctagtataggacatagagggagttctatggattttgctattttttctcttcatttagctggggcttcttctattataggggcagtgaattttatttctactattattaatatacgagtggttggaatatcaatggaaaaagtttcattatttgtgtgatcagtattgattactgctgtattgttattgctttctttacctgttttagcaggggctattactatattgttaactgatcgaaattttaatacttctttttttgaccctgctggagggggagatcctattttatttcaaca-------------------------------------------------------------------------------------------------------------------------------------------------------------------------------------------------------------------------------------------------------------------------------------------------------------------------------------------------------------------------------------------------------------------------------------------------------------------------------------------------------------------------------------------------------------------------------------------------------------------------------
>Trabea_cazorla
----------------------------------------------------------------------------------------------------------------------------------------------------------------------------------------------------------atctttctttttgattattaccaccttctttatttttattatccatatcttctatagtggaaataggtgtgggagcaggatgaactgtttatccacctttggcttctagtataggacatatagggagatctatagattttgctattttttctcttcatttggctggagcttcttctattataggggcagtaaattttatttctacgattattaatatacgtttaataggaatatctatagataaaattcctttgtttgtatggtcagtttttattactgctattttgttgttattatctcttcctgtattagcaggggctattactatattgttgacggatcgaaattttaatacttctttttttgaccctgctgggggaggagatcctattttatttcaaca-------------------------------------------------------------------------------------------------------------------------------------------------------------------------------------------------------------------------------------------------------------------------------------------------------------------------------------------------------------------------------------------------------------------------------------------------------------------------------------------------------------------------------------------------------------------------------------------------------------------------------
>Trabea_purcelli
gctataagagtattaattcgaatggaattaggacaatctggaagattattaggagatgatcatttgtataatgtaatagttactgctcatgcttttgtaataattttctttatggttataccaattttaattggtggttttggtaattggttggttcctttaatattaggagctcctgatatatcttttcctcgaataaataatctttctttttgattgttacctccttctttatttttattatgtatatcttctatagtggaaataggagtaggggctggatgaactgtttatcctcctttagcttctagtataggtcatataggaaattctatagattttgctattttttctcttcatttggctggggcttcttctattataggggcggtaaattttatttctactattattaatatacggttagttggaatatctatggaaaaaatatctttgtttgtatggtcggtttttgttactgctattttattattattatctcttcctgtattagcgggggctattactatgttattaacggatcgtaattttaatacttctttttttgatccggctggagggggggatcctattttgttt------------------------------------------------------------------------------------------------------------------------------------------------------------------------------------------------------------------------------------------------------------------------------------------------------------------------------------------------------------------------------------------------------------------------------------------------------------------------------------------------------------------------------------------------------------------------------------------------------------------------------------
>Trabeops_aurantiacus
gcattaagagtattaattcgtatagaattaggtcaaattggaagtttattaggagatgatcatttatataatgtgatagttactgctcatgcttttattataattttttttatagttataccaattttaattggtggctttggaaattgattaattcctttaatgttaggagctcctgatatatcttttcctcgaataaataatctttctttttgattattacctccttctttatttttattattaatgtcttctataatggaaataggggttggagcaggttgaactatttatcctcctttatcttctataattggtcatataggaagatctatagattttgctattttttctcttcatttagctggggcgtcttctattataggggcagtgaactttatttctactattattaatatacgattaattggaatatctatggataaggtttctttatttgtatgatcagtactaattactgctattttattacttttatctttacctgtattagcaggtgctattactatattattaactgatcgtaattttaatacttctttttttgatcctgctggtggaggagatcctattttatttcaaca-------------------------------------------------------------------------------------------------------------------------------------------------------------------------------------------------------------------------------------------------------------------------------------------------------------------------------------------------------------------------------------------------------------------------------------------------------------------------------------------------------------------------------------------------------------------------------------------------------------------------------
>Trebacosa_marxi
gctataagagtattgattcgaattgaattaggacaagttggaagtttattaggagatgatcatttatataatgttgtagtaacagctcatgcttttgttatgattttttttatagttataccaattttaattggtggttttggaaattgattggttcctttaatattgggagctcctgatatatcttttccccgtataaataatctttctttttgattattacctccatctttatttatattattaatatcttctatagtagaaataggggttggggctggatgaacagtttatcctcctttagcatctagagtgggacatagaggaagatctatagattttgctattttttctcttcatttagctggagcttcttctattataggagctgtgaattttatttctactattattaatatacgtttagttggaatatcaatagaaaaggttcctttatttgtatgatctgtattcattactgcaattttattgcttttgtctttaccagttttagctggtgctattactatattattaactgatcgtaattttaatacttc----------------------------------------------------------------------------------------------------------------------------------------------------------------------------------------------------------------------------------------------------------------------------------------------------------------------------------------------------------------------------------------------------------------------------------------------------------------------------------------------------------------------------------------------------------------------------------------------------------------------------------------------------------------------------
>Trochosa_robusta
gctataagagtattaattcgtatagagttaggaaatcctggaagtttattaggggatgatcatttatataatgttatagttactgctcatgcttttgtaatgattttttttatagtaataccaattcttattggtggttttggaaattgattgattcctttaatattaggtgctcctgatatatcgtttcctcgtataaataatctttctttttgattgttacctccttctttatttttattatctatatcttctatagtagaaataggagtaggggctggttgaacagtatatcctcctttagcctctagaataggtcatatagggagttctatagattttgctattttttctcttcatttagctggtgcttcttctattataggagcagtaaattttatttctactattattaatatacgcatgttaggtatatctatagataaagttcctttatttgtttgatcagttttaattacagctgttttattattattatctttacctgttttagctggtgctattactatattattaactgatcgaaattttaatacttctttttttgaccctgcagggggaggggatcctattttgtttcaaca-------------------------------------------------------------------------------------------------------------------------------------------------------------------------------------------------------------------------------------------------------------------------------------------------------------------------------------------------------------------------------------------------------------------------------------------------------------------------------------------------------------------------------------------------------------------------------------------------------------------------------
>Trochosa_ruricola
gctataagagtgttaattcgtttagaattaggaaattctggaagtttattaggagatgatcatttatataatgttatagttactgctcatgcttttgtgatgattttttttatagtaatgccaattcttattggaggttttggtaattgattaattcctttaatgttaggtgctcctgatatatcatttcctcgaatgaataatctttctttttggttattgcccccttctttatttttattaactatgtcttctatagtggaaataggggtaggagctggttgaacagtttatcctcctttagcatctagaataggtcatatagggagttctatagattttgctattttttctcttcatttagctggtgcttcttctattataggggcagtaaattttatttctactattattaatatacgaatattaggtatatctatagataaggtacctttatttgtttggtcagttttgattacggctgttttattattattatctttacctgttttagcaggtgctattactatgttattaactgatcgaaattttaatacttctttttttgaccctgcagggggaggagatcctattttatttcaaca-------------------------------------------------------------------------------------------------------------------------------------------------------------------------------------------------------------------------------------------------------------------------------------------------------------------------------------------------------------------------------------------------------------------------ttaaaatggcggcatttaatcttattagaggaacctgttctttaatcgataatccacgttaattttcacttatatacctccatcattcaaactaattttaatattttaatataaaaagttaggtcaaggtgtaatttacattaaagctagtaatgggttacattttttataaaaatatttttagaaaaaggattaaaa
>Trochosa_spinipalpis
gctataagagtgttaattcgtttggaattagggaattctggaagtttattaggagatgatcatttatataatgttatggttacagctcatgcttttgtgatgattttttttatggtaatgccaattcttattggaggttttggaaattgattaattcctttaatattaggtgctcctgatatatcgtttcctcgaataaataatctttctttttggttactacctccttctttatttttgttgtctatgtcttctatagtagaaataggggtgggagctggttggacagtttatcctcctttagcatctagagtgggtcatatagggagttctatagattttgctattttttctcttcatttagctggtgcttcttctattataggggcagtaaattttatttctactattattaatatacgaatattaggtatatctatagataaagtacctttatttgtttgatcagttttgattacagctgttttattattattgtctttacctgttttagcgggtgctattactatgttattgactgatcgaaattttaatacttctttttttgatcctgcaggagggggggatcctattttatttcaaca-------------------------------------------------------------------------------------------------------------------------------------------------------------------------------------------------------------------------------------------------------------------------------------------------------------------------------------------------------------------------------------------------------------------------------------------------------------gttttttaatcgacaatccacgttaattttcacttatatacctccatctaaaaaactaattttaatatttcaatataaaaagttaggtcaaggtgtaatttatactaaagtaaataatgggttacatt--tcgtaaaaataccttttgaaaaaggattaaac
>Trochosa_terricola
gctataagagtgttaattcgtttagaattaggaaattctggaagtttattaggagatgatcatttatataatgttatagttactgctcatgcttttgtgatgattttttttatagtaatgccaattcttattggaggttttggtaattgattaattcctttaatgttaggtgctcctgatatatcatttcctcgaatgaataatctttctttttggttattgcccccttctttatttttattaactatgtcttctatagtggaaataggggtaggagctggttgaacagtttatcctcctttagcatctagaataggtcatatagggagttctatagattttgctattttttctcttcatttagctggtgcttcttctattataggggcagtaaattttatttctactattattaatatacgaatattaggtatatctatagataaggtacctttatttgtttggtcagttttgattacggctgttttattattattatctttacctgttttagcaggtgc-------------------------------------------------------------------------------------------------------------------------------------------------------------------------------------------------------------------------------------------------------------------------------------------------------------------------------------------------------------------------------------------------------------------------------------------------------------------------------------------------------------------------------------------------gttttttaatcgacaatccacgttaattttcacttatatacctccatctaaaaaactaattttaatatttcaatataaaaagttaggtcaaggtgtaatttacactaaagtaaataatgggttacatt--tcgtaaaaataccttttgaaaaaggattaaac
>Venatrix_konei
------------------------------------------------------------------------------------------------------------------------------------------------------------------------------------------------------------------------------------------------------------------------------------------------------------------------------------------------------------------------------------------------------------------------------------------------------------------------------------------------------------------------------------------------------------------------------------------------------------------------------------------------------------------------------------------------------------------------------------------------------------------------------------------------------------------------------------------------------------------------------------------------------------------------------------------------------------------------------------------------------------------------------------------------------------------cattttatcttattagaggaacctgttttttaatcgacaatccacgttaaattttactcatataccgccatctaaaaaactaattttaatatttt---ataaaaagttaggtcaaggtgtaatcaacattaaagaaaaaaatgggttacattacatataaaaacatttaataaaaaaggattt---
>Venatrix_pictiventris
[truncated: 6,146 more chars]
