# Supplementary material for: The revision and phylogenetic position of Hippasa bifasciata Buchar, 1997 (Araneae, Lycosidae)
Source: Biodivers Data J. 2025 Aug 21;13:e166495. doi: 10.3897/BDJ.13.e166495 (PMC12395185; doi:10.3897/BDJ.13.e166495)
Supplement: Supplementary material 3 — The concatenated COI, 12S rRNA and 16S rRNA dataset of 106 Lycosinae and Pardosinae species [file bdj-13-e166495-s003.fas]

>Alopecosa_albostriata
gctatatcagtattaattcgaatggaattgggtaatcctgggagtttattaggagatgatcatttatataatgttatagttactgctcatgcttttgttataattttttttatagttataccaattcttattggaggtttcggtaattgattagttcctttaatattaggggctcctgatatgtcttttcctcgtataaataatctttctttttgattattacctccttctttatttttattatgtatatcttctatagtggaaataggagtaggagctggttggactgtatatcctcctttagcatcaagagtgggtcatataggaagttctatagattttgctattttttctcttcatttagctggtgcttcttctattataggtgcagtaaattttatttctactattattaatatacgaatggttggaatatcaatagagaaagttcctttatttgtttgatcagttttaattacagccgttttattattactttctttacctgttttagcaggtgctattactatattattaacagatcgaaattttaatacttctttttttgatccagcgggtggaggagatcctattttatttcaaca-------------------------------------------------------------------------------------------------------------------------------------------------------------------------------------------------------------------------------------------------------------------------------------------------------------------------------------------------------------------------------------------------------------------------ttataatggcggcatttcatcttattagaggaacctgttttttaatcgataatccacgttaattttcacttatataccgccatctaaaaaactaattctaatattttaaactaaaaagttaggtcaaggtgtaatctacattaaagtaaataatgggttacattccttattaaaatattcttcgaaaaaggatttaaa
>Alopecosa_inquilina
gctatatcggtattaattcgaatagaattaggtaatcctggaagtttattaggagatgatcatttatataatgttatagttactgctcatgctttcgttataattttttttatagttataccaattcttattggtggatttggtaattgattagttcctttaatattaggagctcctgatatatcttttcctcgaataaataatctttctttttgattattacctccttccttgtttttattatgtatatcttctatagtggagataggagtgggagctggttgaactgtttatccacctttagcgtcaagagttggacatatagggagttctatggattttgctattttttctcttcatttggctggggcttcttctattataggggcggtaaattttatttctactattattaatatacgaatattaggaatatctatggaaaaggttcctttatttgtttgatcagttttaattacagctgttttattattactttctttacctgtattagcaggtgctattactatattattaacggatcgaaat---------------------------------------------------------------------------------------------------------------------------------------------------------------------------------------------------------------------------------------------------------------------------------------------------------------------------------------------------------------------------------------------------------------------------------------------------------------------------------------------------------------------gttttttaatcgacaatccacgttaattttcacttatataccgccatct-aaaaattaattctgatatttttaattaaaaagttaggtcaaggtgtaatctacattaaagtaaataatgggttacattttttacaaaagcattttttgaaaaaggatttaaa
>Alopecosa_licenti
gctatatcagtgttaattcgaatggaattaggtaatcctggaagtttgttgggagatgatcatttatataatgttatagttactgctcatgcttttgttatgattttttttatggttatgccaattcttattggtggttttggtaattgattagttcctttgatattaggagctcctgatatgtcttttcctcgaataaataatctttctttttgattattacctccttctttgtttttattatgtatatcttctatagtagaaatgggagtgggggccggttgaactgtatatccacctttagcatcgagaatgggtcatataggaagttctatagattttgctattttttctcttcatttagctggagcttcttctattataggtgcagttaattttatttctactattattaatatacgaatagttggaatatcaatggaaaaagttcctttatttgtttggtcagtcttaattacagctgttttattgttgctttctttacctgttttagcgggtgctattactatattgttaacagatcgaaactttaatacttctttttttgacccagcgggtgggggagatcctattttgtttcaacaatagccgcttttgtgctaaggtagcataataatttgtcttttaattaaagactagaacaaaagacttaacatctcaattaatttaaataacataaatattaaaattatcctaattgtaaaaagacaattattaaaaagaaagacgataagaccctatcgaactttacttcagtttaactggggcagttaattaattattattttataaacacttaatttgatctaatacaattaaccaaataatcaagttaccgtagggataacagcacaataaaatttataagatcttatttaaaataaagattgtgacctcgatgttgatttaatcccctaaacgcaatagttaattaaggaagtctgttcgacttttaaaaaattacatgatctgagttcaaaccgg---------ttataatggcggcattttatcttattagaggaacctgttttctaatcgacaatccacgttaattttcacttatataccgccatctaaaaaactaattctaatattttcaactaaaaagttaggtcaaggtgtaatctacattcaagtaaataatgggttacattttatataaaaatattcctcaaaaaaggatttaaa
>Alopecosa_moriutii
--------------------------------------------------------------------------------------------------------------------------------------------------------------tttaatgttaggagctcctgatatatcttttcctcgtataaataatctttctttttggttattacctccttctttatttttattatgtatatcttctatagttgaaataggagtaggagctggttgaactgtatatccacctttagcatcaagagtgggacatataggaagttctatagattttgctattttttctcttcatttagctggtgcttcttctattataggtgcggtgaattttatttctacaattattaatatacggatgaatgggatatcaatggagaaagttcctttatttgtttggtcagttttaattacagctgttttgttattactttctttacctgttttagcaggtgctattattatattattaacagatcggaattttaatacttctttttttgatccagcaggtggtggggatcctattttatttcaaca-------------------------------------------------------------------------------------------------------------------------------------------------------------------------------------------------------------------------------------------------------------------------------------------------------------------------------------------------------------------------------------------------------------------------ttataatggcggcatttcatcttattagaggaacctgttttataatcgacaacccacgttaattttcacttatataccgccatctaaaaaactaattctaatattttaaaataaaaagttaggtcaaggtgtaatccacattaaagtaaataatgggttacattttttataaaaatattttttgaaaaaggatttaaa
>Alopecosa_nigricans
gctataagagtattgattcgaatggaattagggaatcctggaagtttattaggagatgatcatttgtataatgtaatggttacagctcatgcttttgttataattttttttatagtgataccaattttgattggtgggtttggtaattgattagttcctttaatgttaggggctcctgatatgtcattccctcggatgaataatctttctttttggttattgcctccttctttatttttattatctatatcatctatagttgaaataggagttggggctgggtgaactgtttatcctcctttagcatcaagagttggtcatataggaagttctatggattttgctattttttctcttcatttagctggggcttcttctattatgggggcggtaaactttatttctactattattaatatacgtataatagggatatcaatagaaaaggtgcctttatttgtatgatcagtattgattactgctattttattgttactttctttacctgttttagcgggtgctattactatattgttgacagatcgaaattttaatacttcttttttcgatccagctggtggaggggatcctattttatttcaaca-------------------------------------------------------------------------------------------------------------------------------------------------------------------------------------------------------------------------------------------------------------------------------------------------------------------------------------------------------------------------------------------------------------------------------------------------------------------------------------------------------------------------------------------------------------------------------------------------------------------------------
>Alopecosa_pentheri
gctatatcagtgttaattcgaatagaattaggtaatcctgggagtttattaggtgatgatcatttatataatgttatagttactgctcatgcttttgtgatgattttttttatggtaataccaattcttattggtggatttggaaattggttggttcctttaatattaggggctcctgatatatcttttcctcgtataaataatctttctttttgattattacctccttctttatttttgttgtgtatatcttctatagtggagataggggtaggggctggttgaactgtttatcctcctttagcgtcgagaataggtcatactggtagttctatagattttgctattttttctcttcatttagctggggcttcttctattataggggctgtgaattttatttctactattattaatatacgaatattgggaatatcaatagaaaaggttcctttatttgtttgatcagttttaattacagctgttttattattgctttctttacctgttttagcaggtgctattactatattattaactgatcgaaattttaatacttctttttttgatccagcaggtggagggga-------------------------------------------------------------------------------------------------------------------------------------------------------------------------------------------------------------------------------------------------------------------------------------------------------------------------------------------------------------------------------------------------------------------------------------------------------------------------------------------------------------------------------------------------------------------------------------------------------------------------------------------------
>Alopecosa_pulverulenta
gctatatcagtattaattcgaatggaattaggtaatcctggaagtttattaggagatgatcatttatataatgttatagttactgctcatgcttttgtaatgattttttttatagtaataccaattcttattggtgggtttggtaattgattagttcctttgatattaggagctcctgatatatcatttcctcgtataaataatctttctttttgattattacctccttctttatttttattatgtatatcttctatagtagaaataggggtaggagctggttgaactgtttatcctcctttagcatcgagaataggtcatacaggaagttctatggattttgctattttttctcttcatttagctggggcttcttctattataggagcagtaaattttatttctactattattaatatacgaatattaggtatatcaatagagaaagttcctttatttgtttgatcagttttaattacagcagttttattattactttctttacctgttttagcaggtgctattactatattattaactgatcgaaattttaatacttctttttttgatccagcaggtggaggggatcctattttatttcaaca-------------------------------------------------------------------------------------------------------------------------------------------------------------------------------------------------------------------------------------------------------------------------------------------------------------------------------------------------------------------------------------------------------------------------------------------------------------gttttttaatcgacaacccacgttaattttcacttatataccgccatctaaaaaactaattctaatatttttaactaaaaagttaggtcaaggtgtaatctatattaaagaaaataatgggttacattttttataaaaacattcttcgaaaaaggatttaaa
>Alopecosa_schmidti
gctatatcagttttaattcgaatggaattaggtaatcctgggagtttattaggagatgatcatttatataatgttatagttactgctcatgcttttgtgataattttttttatggttataccaattcttattggtgggtttggtaattgattagttcctttaatattaggagctcctgatatatcttttcctcgaatgaataatctttctttttggttgttacctccttctttatttttgttgtgtatatcttctatagtagagataggagtgggagctggttgaactgtttatccacctttggcatcaagagtagggcatagaggaagttctatagattttgctattttttctcttcatttagctggggcttcttctattataggtgcggtgaattttatttctactattattaatatacgaatattgggaatatcaatggaaaaggttcctttatttgtttgatcagttttaattacagctgttttgttattactttctttacctgtattagcaggtgctattactatgttgttaacagatcgaaattttaatacttcttttt-----------------------------------------------------------------------------------------------------------------------------------------------------------------------------------------------------------------------------------------------------------------------------------------------------------------------------------------------------------------------------------------------------------------------------------------------------------------------------------------------------------------------------------------------------------------------------------------------------------------------------------------------------------------------
>Alopecosa_solivaga_borea
gctatatcagtattaattcggatggaattaggtaatcctggaagtctattaggagatgatcatttatataatgttatagttactgctcatgcttttgtaatgattttttttatagttataccaattcttattggtggttttggtaattgattagttcctttaatgttaggggctcctgatatgtcttttcctcgtataaataatctttctttttgattattacccccttctttatttttattatgtatatcttctatagttgaaatgggagtaggggctggttgaactgtgtatcctcctttagcatcaagagtgggacatataggaagttctatagattttgctattttctctcttcatttagctggggcttcttctattataggtgcggtgaattttatttctacaattattaatatacggatggttggaatatcaatagagaaagttcctttatttgtttggtcagttttaattacagctgttttattattactttctttacctgttctagcaggtgctattactatattactaacagatcgaaattttaatacttctttttttgatccagcaggtggaggggatcctattttatttcaaca-------------------------------------------------------------------------------------------------------------------------------------------------------------------------------------------------------------------------------------------------------------------------------------------------------------------------------------------------------------------------------------------------------------------------------------------------------------------------------------------------------------------------------------------------------------------------------------------------------------------------------
>Alopecosa_taeniata
gctatatcagtattaattcgaatggaattaggtaatcctggaagtttattgggagatgatcatttatataatgttatagttactgctcatgcttttgtaatgattttttttatagtaataccaattcttattggtgggtttggtaattgattagttcctttaatattaggagctcctgatatatcatttcctcgtataaataatctttctttttgattattacctccttctttatttttgttatgtatatcttctatagtagaaataggggtaggagctggttgaactgtttatcctcctttagcgtcgagaataggtcatacaggaagttctatggattttgctattttttctcttcatttagctggggcttcttctattataggagcagtaaattttatttctactattattaatatacgaatattgggtatatcaatagagaaagttcctttatttgtttgatcagttttaattacagcagttttattattactttctttacctgttttagcaggtgctattactatattattaactgatcgaaattttaatacttcttttt-----------------------------------------------------------------------------------------------------------------------------------------------------------------------------------------------------------------------------------------------------------------------------------------------------------------------------------------------------------------------------------------------------------------------------------------------------------------------------------------------------gttttttaatcgacaacccacgttaattttcacttatataccgccatctaaaaaactaattctaatattttcaactaaaaagttaggtcaaggtgtaatctatattaaagaaaataatgggttacattttttataaaaacattcttcgaaaaaggatttaaa
>Alopecosa_taeniopus
gctatatcagtgttaattcgaatagaattaggtaatcctggaagtttattaggagatgatcatttatataatgttatagttactgctcatgcttttgttataattttttttatagttataccgattcttattggagggtttggtaattgattagttcctttaatgttaggggctcctgatatatcatttcctcgaatgaataatctttctttctggttgttacctccttctttgtttttgttatgtatatcttctatagtagagataggagtgggagctggttgaactgtttatccacctttagcatcaagaatagggcatagaggaagttctatagattttgctattttttctcttcatttagctggggcttcttctattataggtgcggtaaattttatttctactattattaatatacgaatattgggaatatcaatggaaaaggttcctttatttgtttgatcagttttaattacagctgttttgttattgctttctttacctgtattagcaggtgctattactatattgctaacggatcgaaattttaatacttctttttttgatccagcaggtgggggggatcctattttatttcaaca-------------------------------------------------------------------------------------------------------------------------------------------------------------------------------------------------------------------------------------------------------------------------------------------------------------------------------------------------------------------------------------------------------------------------------------------------------------------------------------------------------------------------------------------------------------------------------------------------------------------------------
>Arctosa_kiangsiensis
------------------------------------------------------------------------------------------------------------------------------------------------------------------------------------------------------------------------------------------------------------------------------------------------------------------------------------------------------------------------------------------------------------------------------------------------------------------------------------------------------------------------------------------------------------------------------------------------------------------------------------------------------------------------------------------------------------tattcttcctttaaaatcatttaaattatcttaattgtaaaaagacaattctattatagaaagacgataagaccctatcgaacttaactttagtttaactgggacagttaattaattattattttttaaatttataatttgacctaaaataattaacaatataattaagttaccgtagggataacagcgtaataaaatttctaagatcttatttaaaataaagattgcgacctcgatgttgatttaataacctaaacgcaatagttaattaaggaagtctgttcgacttttaaaaaattacatgatttgagttcagaccggtgtaaac--------------------------------------------------------------------------------------------------------------------------------------------------------------------------------------------------------
>Arctosa_laminata
------------------------------------------------------------------------------------------------------------------------------------------------------------------------------------------------------------------------------------------------------------------------------------------------------------------------------------------------------------------------------------------------------------------------------------------------------------------------------------------------------------------------------------------------------------------------------------------------------------------------------------------------------------------------------------------------------------tattcttcctttaaaatcatttaaattatcttaattgtaaaaagacaattctattatag---------aagaccctatcgaactttactttagtttaactggggtagttagttaattattactttttaaatattcaatttgacctaatataattaaaaatataattaagttaccgtagggataacagcgtaataaaatttttaagaattcatttaaaataaagattgcgacctcgatgttgatttaatatcctgaacacaatagttaattaaggaagtctgttcgacttttaaaaaattacatgatttgagttcagaccggtgtaaacca------------------------------------------------------------------------------------------------------------------------------------------------------------------------------------------------------
>Birabenia_birabenae
gctataagagtattaattcgaatagaattaggaaaccctggaagactattaggggatgatcatttatataatgtaatggttacagctcatgcttttgttataattttttttatagtgataccaattcttattggtggatttggaaattgattaattcctttaatattaggtgctccagatatgtcttttcctcgaataaataatctttctttttgattgttacctccttctttgtttttattatctatatcttctatggttgaaataggagttggggctgggtgaactgtttatccgcccttagcatcaagagttggccatatagggagatctatagattttgctattttttctcttcatttagctggagcttcttccattataggagcggtaaattttatttctactattattaatatacgagtattaggaatatctatagagaaggtacccttatttgtatgatcagtgttgattactgctattttattgttactttctttaccagtattagctggggctattactatattattaacagatcgaaattttaatacttctttttttgatcctgcaggaggtggggatcctattttatttcaaca-------------------------------------------------------------------------------------------------------------------------------------------------------------------------------------------------------------------------------------------------------------------------------------------------------------------------------------------------------------------------------------------------------------------------------------------------------------------------------------------------------------------------------------------------------------------------------------------------------------------------------
>Geolycosa_fatifera
gcaataagagcattgattcgaatggaattaggacatcctggaagtttattaggtgatgatcatctttataatgttgttgttactgctcatgcttttgtaataattttttttatggttataccaattttaattggtgggtttggaaattgattagttccattaatattaggagctcctgatatatcttttcctcgaataaataatctttctttttgattattacctccttctttatttttattatttatatcttctatagttgaaataggtgtaggagctggctgaactatctatcctcctttagcatctacaataggtcatacaggagtttcaatagacttaactattttttctctccatttagctggagcttcttctattataggagcagttaattttatttctactattattaatatacgaatgctaggaatatctatggaaaaggtacctttatttgtttgatctgtattaattactgctgttttattattactttctttacctgtattagcaggtgctattactatattattaacagatcggaattttaatacttctttctttgatcctgcaggag--------------------------------------------------------------------------------------------------------------------------------------------------------------------------------------------------------------------------------------------------------------------------------------------------------------------------------------------------------------------------------------------------------------------------------------------------------------------------------------------------------------------------------------------------------------------------------------------------------------------------------------------------------
>Geolycosa_hubbelli
gcaataagagcattgattcgaatagaactaggtaatcccggaagtttattaggtgacgaccatctttataatgttgttgttactgctcatgctttcgtaataatttttttcatagttataccaattttaattggtggatttggaaattgattagtgccattaatattgggagctcctgatatatcttttcctcgaataaataatctttctttttgattattacctccttctttatttttattatttatgtcttctatggttgaattaggtgtaggagctggttgaactatttatcctcctttagcatctacaataggtcatacaggagtttcaatagatttaacaattttttctcttcatttagctggagcttcttccattataggagcggttaattttatttctactattattaatatacgaatattgggaatatctatagaaaaagtacctttatttgtttgatctgtattaattactgctattttattattgctttctttgcctgtattagcgggtgctattactatgttattaacggatcgaaattttaatacttctttctttgatcctgcaggtg--------------------------------------------------------------------------------------------------------------------------------------------------------------------------------------------------------------------------------------------------------------------------------------------------------------------------------------------------------------------------------------------------------------------------------------------------------------------------------------------------------------------------------------------------------------------------------------------------------------------------------------------------------
>Geolycosa_insulata
gctataagagtattaattcgaatggagttaggtaattctggaagtttattaggagatgatcatttatataatgtaatagttacagctcatgcttttgtaataattttttttatggttatgccaattcttattggtggatttggtaattgattagttcctttaatattaggagctccagatatatcatttcctcgaataaataatctttctttttgattattacctccttctttgtttttattatctatatcttctatagtagaaatgggagttggggcaggatgaactgtatatcctcctttagcgtcaagagtagggcatataggaagttctatagattttgctattttttctcttcatttagctggggcttcttctattataggagcagtgaattttatttcaactattattaatatacgaatattaggaatatcaatggagaaagtatctttatttgtatggtcagtattaattactgctattttattattactttctttaccagttttagctggtgctattacaatgttgttaacagatcgaaattttaatacttctttttttgatccggcaggtggaggggatcctattttgtttcagca-------------------------------------------------------------------------------------------------------------------------------------------------------------------------------------------------------------------------------------------------------------------------------------------------------------------------------------------------------------------------------------------------------------------------------------------------------------------------------------------------------------------------------------------------------------------------------------------------------------------------------
>Geolycosa_rogersi
gcgataagagcattaattcgaatagaattaggtaatcctggaagtttattaggtgatgatcatctttataatgtggtagttactgctcatgcttttgtaataattttttttatagtaataccaattttaattggtggatttggaaattgattagtaccattaatattaggagctcctgatatatcttttcctcggataaataacctttctttttgattattacctccttctttatttttattgtttatatcttctatggttgaaataggtgtaggagctggttgaactatttatcctcctttagcatctacaataggtcatacaggagtttcaatggacttgacaattttttctcttcatttagctggagcttcatctattataggagcagttaattttatttccactattattaatatacgaatattaggaatatctatggaaaaagtacctttattcgtttgatctgtattaattactgctgttttattgttactttctttacctgtattagcaggtgctattactatattattaacagatcgaaattttaatacttctttctttgatcctgcaggag--------------------------------------------------------------------------------------------------------------------------------------------------------------------------------------------------------------------------------------------------------------------------------------------------------------------------------------------------------------------------------------------------------------------------------------------------ttataatggcggcattatatcttattagaggaacctgtttttraatcgataatccacgttaatttttacttatataccgccatctaa--aattattttaacttttcaaaactaaaaaattaggtcaaggtgtagtctatatcaaagtaaataatgggttacattttatattaaaatattcttcgaaaagggatttaac
>Geolycosa_turricola
gcaataagagcattaattcggatagaattaggtaatcctggaagtttattaggtgatgatcatctttataatgttgttgttactgctcatgcttttgtaataattttttttatagttataccaattttaattggtgggtttggaaattgactagttccgctaatattaggagctcctgatatatcttttccccgaataaataatctttccttttgattattacctccttccttatttttattatttatatcttctatggttgaattaggtgtaggagctggttgaactatttatcctcctctagcatctacaataggtcatacaggagtttcaatggatttaacgattttttctcttcacttagctggagcttcctctattataggagcagttaattttatttctactattattaatatacgaatattaggaatatctatagaaaaagtacctttatttgtttgatctgtattaattactgctatcttattacttctttctttacccgtattagcaggtgctattactatattattaacagatcgaaattttaacacttctttctttgatcctgcaggtggtggtgatccaattttatttcaaca-------------------------------------------------------------------------------------------------------------------------------------------------------------------------------------------------------------------------------------------------------------------------------------------------------------------------------------------------------------------------------------------------------------------------------------------------------------------------------------------------------------------------------------------------------------------------------------------------------------------------------
>Geolycosa_wrighti
gcaataagagcattgattcgaatagaattaggaaatcctggaagtttattaggtgatgatcatctttataatgtcgttgttactgctcacgcttttgtaataattttttttatagtaataccaatcttaattggtgggtttggaaattgattagttccattgatattaggagctcctgatatatcttttcctcgaataaataacctttctttttgattattacctccttctttatttttgttatttatatcttctatagttgaaataggtgtaggagctggttgaactatctatcctcctttagcatctacaataggtcatacaggagtttcaatagatttaactattttttctcttcacttagctggagcttcttccattataggagcagttaattttatttctactattattaatatacgaatgttaggaataactatggaaaaagtacctttatttgtttgatctgtattaattactgctgttttattattactttctttacctgtattagcaggtgctattactatattattaacagaccgaaattttaatacttctttctttgatcctgcaggaggtggtgatccaattttattccaaca-------------------------------------------------------------------------------------------------------------------------------------------------------------------------------------------------------------------------------------------------------------------------------------------------------------------------------------------------------------------------------------------------------------------------------------------------------------------------------------------------------------------------------------------------------------------------------------------------------------------------------
>Geolycosa_xera
gcaataagagcattaattcgaatagaactaggtaatcctggaagtttattaggtgatgatcatctttataatgttgttgttactgctcatgcttttgtaatgatttttttcatagttataccaattttaattggtggatttgggaattgattagtaccattaatattaggagctcctgatatatcttttcctcggataaacaatctttctttttggttattacctccttctttatttttattatttatatcttccatggttgaattaggtgtaggagctggttgaactatctatcctcctttagcatctacaataggccatacaggagtttcaatggatttgacaattttttctcttcatttagctggagcttcttccattataggagcagttaattttatttctactattattaatatacgaatattagggatatctatagaaaaagtacctttatttgtttgatctgtgttaattactgctgttttattattactttctttacctgtattagcaggtgctattactatattattgacggatcgaaattttaacacttctttctttgatcctgcaggtg--------------------------------------------------------------------------------------------------------------------------------------------------------------------------------------------------------------------------------------------------------------------------------------------------------------------------------------------------------------------------------------------------------------------------------------------------------------------------------------------------------------------------------------------------------------------------------------------------------------------------------------------------------
>Gladicosa_bellamyi
gctataagtgtattgattcggatagaattagggaattctggtagtttattaggagatgatcatttatataatgttatagttactgctcatgcctttgtaataattttttttatagtaataccaattcttattggtggatttggaaattgattaattcctttaatattaggtgctcctgatatatcatttccccgtataaataatctttcattttgattattaccaccttctttatttttattatctatatcttcaatagtggagataggagtgggagctggttgaactgtttatccacctttagcttctagaataggacatataggaagttctatagattttgctattttttctcttcatttagccggggcttcttcaattataggagcggtaaattttatttctactattattaatatacggatattagggatatctatggaaaaagttcctttatttgtttggtcagtattaattactgcggttttattattactttctttacctgttttagcgggtgctattactatattattaactgatcgaaattttaatacttctttttttgaccctgcagggggaggtgatcctattttgtttcaaca-------------------------------------------------------------------------------------------------------------------------------------------------------------------------------------------------------------------------------------------------------------------------------------------------------------------------------------------------------------------------------------------------------------------------------------------------------------------------------------------------------------------------------------------------------------------------------------------------------------------------------
>Gladicosa_gulosa
gcaataagtgtattaattcgaatggaattaggtaattctggaagattattaggagatgatcatttatataatgttatagttactgctcatgcttttgtaataattttttttatagtaatgccaattcttattggtggatttggaaattgattagtgcctttaatattaggtgcgcctgatatatcttttcctcgtataaataatctttctttttgattattaccaccttctttatttttattatctatatcttcaatagtagaaataggagtaggagctggttgaactgtttatccacctttagcttctagaataggtcatataggaagttctatagattttgctattttttctcttcatttagctggggcttcttcaattataggtgcagtaaattttatttctactattattaatatacgaatattaggaatatctatagagaaagttcctttatttgtttgatcagtattgattactgcggtattattattactttctttacctgttttagcaggtgctattactatattattaacagatcgaaattttaatacttctttttttg--------------------------------------------------------------------------------------------------------------------------------------------------------------------------------------------------------------------------------------------------------------------------------------------------------------------------------------------------------------------------------------------------------------------------------------------------------------------------------------------------------------------------------------------------------------------------------------------------------------------------------------------------------------------
>Hippasa_pantherine
gctataagagtattaattcgaatggaattagggaatcctggaaagttattaggagatgatcatttatataatgttattgttactgctcatgcttttgtaataattttttttatagttataccaattttaattggtggttttggaaattgattagtaccattaatattaggtgctcctgatatatcatttcctcgaatgaataatctttcattctgattattacctccttctttatttttattatttatatcttctatagtagaaataggagttggagctggatgaactgtttatccacctttagcttctagaataggacatataggaagatcaatagattttgctattttttctcttcatttagctggggcttcttctattataggagcagtaaattttatttcaactattattaatatacgattaataggaatagagatggaaaaagttcctttatttgtttggtcagttttaattactgctattttattattactttctttacctgttttagcaggtgctat----------------------------------------------------------------------------------------------------------------------------------------------------------------------------------------------------------------------------------------------------------------------------------------------------------------------------------------------------------------------------------------------------------------------------------------------------------------------------------------------------------------------------------------------------------------------------------------------------------------------------------------------------------------------------------------------------------------
>Hippasa_madraspatana
gctataagagtattaattcgaatggaattaggaaatcctggaagattattgggtgatgatcatttatataatgttattgttactgctcatgcttttgttataattttttttatagtaatgccaattttaattggtgggtttggaaattgactagtgcctttaatattgggagctcctgatatatcttttcctcgaataaataatctttcgttttgattgttaccaccttctttatttttattgtttatgtcatctatagtagaaataggagtgggggctggatgaactgtttatcctcctttagcttctagtataggtcatataggaagatctatggattttgctattttttctcttcatttagctggtgcttcttctattatgggagctgtaaattttatttctactattattaatatacgtttaatagggatatctatagaaaaggtacctttatttgtttgatcagttttaattacagctattttattgttactttctttacctgttttagcaggtgctattactatattattaacagatcgaaattttaatacttcgttctttgatccagctggaggtggagatcctatttta---------------------------------------------------------------------------------------------------------------------------------------------------------------------------------------------------------------------------------------------------------------------------------------------------------------------------------------------------------------------------------------------------------------------------------------------------------------------------------------------------------------------------------------------------------------------------------------------------------------------------------------
>Hippasa_deserticola
gctataagagtattgattcgaatagaattaggtaatcctggaagattattaggtgatgatcatttatataatgttattgttactgctcatgcttttgtaataattttttttatagtaatgcctattttgattggaggttttggaaattgattggttcctttgatgttaggtgctcctgatatatcatttcctcgaataaataatctttcattttgattattacctccttctttatttttattatttatatcttctatagtggaaataggggtaggagcagggtgaactgtttatcctcctttagcttctagaataggacatataggaagatcaatggatttcgctattttttctcttcatttagctggtgcttcttctattataggagcagttaattttatttctactattattaatatacggttaataggaataagaatagagaaggttcctttgtttgtttgatcggttttaattactgctattttattattgctttctttaccagtattggctggtgctattactatattgttaactgatcgaaattttaatacttcattttttgatcctgcaggaggaggggatcctattttatttcaaca-------------------------------------------------------------------------------------------------------------------------------------------------------------------------------------------------------------------------------------------------------------------------------------------------------------------------------------------------------------------------------------------------------------------------------------------------------------------------------------------------------------------------------------------------------------------------------------------------------------------------------
>Hogna__cf._frondicola
---------------------------------------------------------------------------------------------------------------------------------------------------------------------------------------------------------------------------------------------------------tcatctatggttgagataggtgttggggctggttgaacggtttaccctcctttggcttctagaataggacatataggaagttctatagattttgctattttttctttacatttagctggagcttcttctattataggggcggtgaattttatttctactattattaatatacgaatgttgggaatatctatggagaaggttcctttatttgtatgatcggtattgattactgccgttttattattactttctttacctgtattagcaggggctattactatattgttaacagatcgaaattttaatacttctttttttgatccggctggtggaggggatcctattttatttcaaca-------------------------------------------------------------------------------------------------------------------------------------------------------------------------------------------------------------------------------------------------------------------------------------------------------------------------------------------------------------------------------------------------------------------------------------------------------------------------------------------------------------------------------------------------------------------------------------------------------------------------------
>Hogna_albemarlensis
gcaataagagtattgattcggatggaattaggtaatcctggaagtttattgggagatgatcatctttataatgttatggttacagctcatgcttttgtaatgattttttttatagttatacctattcttattggtggatttggtaattgattagttcctttaatgttaggtgctcctgatatatcttttcctcgaataaataatctttctttttgattattgcctccttctttgtttttgttatctatatcttctatagttgaaataggggtaggagctgggtgaactgtttatcctcctttagcatcgagaataggtcatataggaagatctatggattttgctattttttctcttcatttagctggggcttcttctattataggagctgtaaattttatttctactattattaatatacgtatattaggaataactttagagaaggtttctttatttgtatgatcagtgttaattactgctattttattattactttctttacctgttttagcaggtgctattacaatgttattgactgatcgtaattttaacacttctttttttgatccagctgggggaggagatcctattttattt------------------------------------------------------------------------------------------------------------------------------------------------------------------------------------------------------------------------------------------------------------------------------------------------------------------------------------------------------------------------------------------------------------------------------------------------------------------------------------------------------------------------------------------------------------------------------------------------------------------------------------
>Hogna_blackwalli
gctataagagtgttgattcggatagagttaggaaatcctggaagtttattaggagatgatcatttatataatgtaatagtaactgctcatgcatttgtgataattttttttatagtaataccaattcttattggtgggtttggaaattgattgattcctttaatattaggggcgcctgatatatcctttcctcgaataaataatctttctttttggttgttaccaccttctttgtttttattatctatatcttctatagtagaaataggggtaggggctggatgaactgtttatccacctttggcttcgagaatagggcatataggaagttctatggattttgctattttttctcttcatttagctggagcttcttcaattataggggcagttaattttatttctacaattattaatatacgaatatctggtatatcaatggagaaggtgccattatttgtttgatcagtgttaattactgctattttgttattgctttctttacctgtattagcaggagctattactatattattaacggatcgaaattttaatacttctttttttgatccggcaggtggaggagatcctattttgtttcaaca-------------------------------------------------------------------------------------------------------------------------------------------------------------------------------------------------------------------------------------------------------------------------------------------------------------------------------------------------------------------------------------------------------------------------------------------------------------------------------------------------------------------------------------------------------------------------------------------------------------------------------
>Hogna_carolinensis
------------------------------------------------------------catttatataatgttatagttactgctcatgcttttgtgatgattttttttatagaantaccaattcttattggtggatttggaaattggttagttcctttgatattaggggctcctgatatatcatttcctcgtataaataacctttctttttgattattacctccttctttatttttattatctatgtcatctatggttgagataggtgttggggctggttgaacggtttatcctcctttggcttctagaataggacatataggaagttctatagattttgctattttttctttacatttagctggagcttcttctattataggggcggtgaattttatttctactattattaatatacgaatgttgggaatatctatggagagggttcctttatttgtatgatcggtattaattactgctgttttattattactttctttacctgtattagcaggggctattactatattgttaacagancgaaattttaatacttctttttttgatccggctggtggaggggatcctattttatttcaaca-------------------------------------------------------------------------------------------------------------------------------------------------------------------------------------------------------------------------------------------------------------------------------------------------------------------------------------------------------------------------------------------------------------------------------------------------------------------------------------------------------------------------------------------------------------------------------------------------------------------------------
>Hogna_crispipes
------------------------------------------------------------------------------------------------------------------------------------------------------------------------------------------------------------------------------cctccttctttatttttattgtctatgtcttctatggtagagataggagttggggctggatgaacggtttatccgcctttggcatctagagtaggtcatatggggagttctatagattttgctattttttctttacatttggctggggcttcttctattataggggcagtgaattttatttctacaattattaatatgcgaatattaggaatatcgatggaaaaggtacctttgtttgtttgatctgttttaattactgctgttttattattactttcgttacctgtattagcgggggctattactatactattaacggatcgaaattttaatacttctttttttgatcctgcaggtgggggtgatcctattttatttcagca-------------------------------------------------------------------------------------------------------------------------------------------------------------------------------------------------------------------------------------------------------------------------------------------------------------------------------------------------------------------------------------------------------------------------ttataatggcggcatttcatcttattagaggaacctgttctttaatcgataatccacgttcaatttcacttatataccgccatctaaaaaactaatattaatattttcaaataaaaagttaggtcaaggtgtaattaatatttaagtaaacaatgggttacgctttctataaaaatagaaatagaaaaag--------
>Hogna_espanola
gcaatgagagtattgattcgaatggaattaggtaatcctggaagtttgttaggggatgatcatttgtataatgtaatagttacagctcatgcttttgttatgattttttttatagtaatgcctattcttattggtggatttggtaattggttggttcctttaatgttgggagctcctgatatatcttttcctcggatgaataatctttctttttggttattaccaccttctttgtttttgttatctatatcttctatggtggagataggtgttggggctgggtgaactgtatatccacctttagcatcaagagttggacatataggaagttctatggattttgctattttttctcttcatttagctggagcttcttctattataggagcagtaaattttatttcaactattattaatatacgtatattaggaatgactatagagagggtacctttatttgtttggtcagtattgattactgctattttattattactttctttgcctgttttagcaggtgctattacgatgttattgactgatcgaaattttaatacttctttttttgacccagcggggggaggggatcctattttgttt------------------------------------------------------------------------------------------------------------------------------------------------------------------------------------------------------------------------------------------------------------------------------------------------------------------------------------------------------------------------------------------------------------------------------------------------------------------------------------------------------------------------------------------------------------------------------------------------------------------------------------
>Hogna_galapagoensis
gctataagagtattaattcgaatggaattaggtagtcctggaagtttattaggtgatgatcatttatataatgtaatggttacagctcatgcttttgttatgattttttttatggtgatgcctattcttattggtggatttggaaattggttggttcctttaatattaggagctcctgatatatcttttcctcgaataaataatctttctttttggttgttaccaccttctttatttttgttgtctatatcttcaatagtagagataggagttggagctggatgaactgtatatccacctttagcatcaagagtgggtcatatagggagttctatggattttgctattttttctcttcatttggctggggcttcttctattatgggagcggtgaattttatttcgactattattaatatacgtatattaggtataacaatagaaaaggttcctttatttgtttggtcagtgttgattactgctattttattattactttctttacctgttttagcaggtgctattacgatgttgttgactgatcgaaattttaatacttctttttttgatccggcaggtggaggagatcctattttattt------------------------------------------------------------------------------------------------------------------------------------------------------------------------------------------------------------------------------------------------------------------------------------------------------------------------------------------------------------------------------------------------------------------------------------------------------------------------------------------------------------------------------------------------------------------------------------------------------------------------------------
>Hogna_gumia
gctataagagtattaattcgaatagaattaggtaatcctggaagtttattaggagatgaccatttatataatgtgatggttacagctcatgcttttgttatgattttttttatagtaatgccaattcttattgggggatttggaaattgattaattcctttgatattaggagctcctgatatatcttttccccgaataaataatttatctttttgattattacctccttctttatttttattatctatgtcttctatagttgagataggagtaggggctgggtgaacagtttatccacctttagcatctagaataggtcatacgggaagttctatggattttgctattttttctcttcatttagctggagcttcttctattataggggcggtaaattttatttctactattattaatatacgaatattaggaatatctatagagaaagttcctttatttgtatgatctgtgttaattactgctattttattgttactttctttaccggttttagccggggctattactatattgttaacggatcgaaattttaatacttctttttttgatccagcaggaggaggggatcctattttgtttcagca-------------------------------------------------------------------------------------------------------------------------------------------------------------------------------------------------------------------------------------------------------------------------------------------------------------------------------------------------------------------------------------------------------------------------------------------------------------------------------------------------------------------------------------------------------------------------------------------------------------------------------
>Hogna_heeri
gctataagagtgttaattcgtatggaattaggaaatcctggaagtttattgggagatgatcatttatataatgtaatggtaactgctcatgcatttgtgataattttttttatagtaataccaattcttattggtggatttggaaattggttgattcctttaatattaggagcgcctgatatatcttttcctcgaataaataatctttctttttggttattaccaccttctttatttttattgtctatatcttctatagtagagataggagtaggggctggatgaactgtttatccacctttggcttcaagaataggacatacaggaagttctatggattttgctattttttctcttcatttagctggagcttcttcgattataggagcggttaattttatttctacgattattaatatacgcacctctggtatatcgatggaaaaggtaccgttatttgtttgatcagtattgattactgctattttattattactttctttacctgtattggcaggtgctattactatattattaacggatcgaaattttaatacttctttttttgatccggcaggtggaggagatcctattttatttcaaca-------------------------------------------------------------------------------------------------------------------------------------------------------------------------------------------------------------------------------------------------------------------------------------------------------------------------------------------------------------------------------------------------------------------------------------------------------------------------------------------------------------------------------------------------------------------------------------------------------------------------------
>Hogna_helluo
--------------------------------------------------------------------------------------------------------------------------------------------------------------------------------------------------------------------------------------------------------------------------------------------------------------------------------------------------------------------------------------------------------------------------------------------------------------------------------------------------------------------------------------------------------------------------------------------------------------------------------gccgcttttgtgctaaggtagcataataatttgtcttttaattaaagactagaataaaagacttcacatctcaattaatgtttcaagaaaaattattaaaattatcctaattgtaaaaagacaattattcataagaaagacgataagaccctatcgaacttcacttcagtttaactggggcagttaatcaattattattttttaaatttaaaatttgatctattataattaatcaaataactaagttaccgtagggataacagcgtaataaaatttttaagatcttatttaaaattatgattgcgacctcgatgttgatttaatatcctatacgcaatagtaaattaaggaagtctgttcgacttttaaaaaattacatgatctg---------------------------------------------------------------------------------------------------------------------------------------------------------------------------------------------------------------------------
>Hogna_hendrickxi
gctataagagtattaattcgaatggaattaggtagtcctggaagtttattaggtgatgatcatctatataatgtgatggttacagctcatgcttttgttatgattttttttatggtaatacctattcttattggtggatttggaaattgattggttcctttaatattaggagctcctgatatatcttttcctcgaataaataatctttctttttggttattaccgccttctttatttttgttgtctatatcttcgatagtggagataggagttggagctgggtggactgtatacccacctttagcatcaagagtgggtcatatagggagttctatggattttgctattttttctcttcatttggctggggcttcttctattataggagcggtaaattttatttcgactattattaatatacgaatattaggaatgacaatggaaaaggttcctttatttgtttggtcagtattaattactgctattttgttattactttctttacctgttttagcaggtgctattacaatattattgactgatcgaaattttaatacttctttttttgatccggcaggtggaggagatcctattttgttt------------------------------------------------------------------------------------------------------------------------------------------------------------------------------------------------------------------------------------------------------------------------------------------------------------------------------------------------------------------------------------------------------------------------------------------------------------------------------------------------------------------------------------------------------------------------------------------------------------------------------------
>Hogna_ingens
gctataagagtgttgattcgaatggaattagggaatcctggaagtttattaggagatgatcatttatataatgtaatggtaactgctcatgcatttgtgataattttttttatagtaatgccaattcttattggtgggtttgggaattgattgattcctttaatattaggagcacctgatatatcttttcctcgaataaataatctttctttttggttattacctccttctttgtttttattgtctatatcttctatggtagagatgggagtaggggctggatgaactgtttatccgcctttggcttcaagaatagggcatatgggaagttccatagattttgctattttttctcttcatctagctggggcttcttcaattataggagcggttaattttatttctacaattattaatatacggacatctgggatgtcaatggaaaaggtgcctttatttgtttgatcagtattgattactgctattttgttgttgctttctttacctgtattagcaggagctattactatattattgacggatcgaaattttaatacttctttttttgacccggcaggtggaggagatcctattttgtttcaaca-------------------------------------------------------------------------------------------------------------------------------------------------------------------------------------------------------------------------------------------------------------------------------------------------------------------------------------------------------------------------------------------------------------------------------------------------------------------------------------------------------------------------------------------------------------------------------------------------------------------------------
>Hogna_jacquesbreli
gctatgagagtgttaattcgtatagaattaggtaatcctggaagtttattaggagatgatcatttgtataatgtggtggttacagctcatgcttttgttataattttttttatagtaataccaattcttattggaggatttggtaattggttaattcctttaatattaggggctcctgatatgtcttttcctcggataaataatctttctttttgattgttacctccttctttgtttttattatctatatcgtctatagttgaaataggagtagggtctggatggactgtgtatcctcctttagcatcaagaatagggcatgtgggaagttctatagattttgctattttttctcttcatttagctggggcttcttctattataggggcagtaaattttatttctactattattaatatacgaatattaggaatgttaatagataaagttcctttgtttgtgtgatcagtgttaattactgctattttattattgctttctttaccagttttagctggtgctattactatattgttaacggatcggaattttaatacttctttttttgatcctgcgggaggaggggatcctattttattt------------------------------------------------------------------------------------------------------------------------------------------------------------------------------------------------------------------------------------------------------------------------------------------------------------------------------------------------------------------------------------------------------------------------------------------------------------------------------------------------------------------------------------------------------------------------------------------------------------------------------------
>Hogna_junco
gctataagagtattgattcgaatggaattaggtaatcctggaagtttattaggggatgatcatttatataatgtgatagttacagctcatgcttttgttatgattttttttatagttatacctattcttattggtgggtttggtaattgattggttcctttaatattgggagctcctgatatgtcttttcctcgaataaataatctttctttttggttgttaccaccttctttatttttgttatctatatcttctatagttgaaataggtgtgggagctggatgaactgtgtatccgcctttagcatctagagttggacatataggaagttctatggattttgctattttttctcttcatttagctggggcttcttctattataggggcggtaaattttatttcgactattatcaatatacgtatattagggataactatagagagggttcctttatttgtttgatcagtgttgattactgctattttattattgctttctttacctgttttagcaggtgctattacaatgttgttgaccgatcgaaattttaatacttctttttttgatccagcaggaggtggggatcctattttgttt------------------------------------------------------------------------------------------------------------------------------------------------------------------------------------------------------------------------------------------------------------------------------------------------------------------------------------------------------------------------------------------------------------------------------------------------------------------------------------------------------------------------------------------------------------------------------------------------------------------------------------
>Hogna_maderiana
---------------------------------------------------------------------------------------------------------------------ataccaattctkattggtggatttggtaattgattgattcctttaatattgggggcgcctgatatatcttttcctcgaataaataatctttctttttgattattacctccttctttgtttttattatctatgtcttctatagttgagataggggtgggagctggatgaactgtatatccaccgttagcatcaagaatagggcatatagggagttctatggattttgctattttttctcttcatttggctggggcttcttctattataggggcggttaattttatttctactattattaatatgcgaatattaggaatgtctatagagaaggttcctttatttgtatgatcggtattgattactgctattttgttattactttctttacctgttttagcaggtgctattactatgttgttgacagatcgtaattttaatacttctttttttgatcctgcaggtggaggggatcctattttatttcagca-------------------------------------------------------------------------------------------------------------------------------------------------------------------------------------------------------------------------------------------------------------------------------------------------------------------------------------------------------------------------------------------------------------------------------------------------------------------------------------------------------------------------------------------------------------------------------------------------------------------------------
>Hogna_nonannulata
gctataagagtgttgattcgaatagagttaggaaatcctggaagtttattaggagatgatcatttatataatgtaatagtaactgctcatgcgtttgtgataattttttttatagtaataccaattcttattggtgggtttggaaattgattgattcctttaatattaggagcgcctgatatgtcttttcctcgaataaataatctttctttttggttattaccgccctctttgtttttattatctatatcttctatagtagaaataggagtaggagctgggtgaactgtttatcctcctttggcttcgagaatagggcatataggaagttctatggattttgcaattttttctcttcatttagctggggcttcttcaattataggagcagttaattttatttctacaattattaatatacgaatatctggaatatcaatggagaaggtgccattatttgtttgatcagtgttaattactgctatcttgttattactttctttacctgtattggcaggagctattactatgttattaacagatcggaattttaatacctctttttttgatccggcaggtggaggagaccctattttgtttcaaca-------------------------------------------------------------------------------------------------------------------------------------------------------------------------------------------------------------------------------------------------------------------------------------------------------------------------------------------------------------------------------------------------------------------------------------------------------------------------------------------------------------------------------------------------------------------------------------------------------------------------------
>Hogna_radiata
------------------------------------------------------------------------------------------------------------------------------------------------------------------------------------atatcatttcctcgaataaataatctttctttttgattattaccaccttctttgttcttattatctatgtcttctatagtggaaataggagtaggggctggttgaactgtttatcctcctttggcttcaagaatgggacatataggaagttctatggattttgctattttctctcttcatttagctggagcttcttctattataggggcagttaattttatttctacgattattaatatacgtataatgggaatatctatagagaaggttcctttatttgtatgatcggtgttaattactgctattttattattactttctttacctgtgttagcaggtgcaattactatgttgttaacagatcgaaattttaatacttctttttttgatccggctggaggaggtgatcctgttttatttcaacaatagccgcttttgtgctaaggtagcataataatttgtcttttaattaaagactggaacaaaagacttaacatcttaattaatttctcattaaaaactatttaaattattttaattgttaaaaaacaattatttaaaaaaaagacgataagaccctatcgaactttactttagtttaactggggcagttaattaatttttattttctaaattttaaatttgacctattataattaataaaataattaagttaccgtagggataacagcgtaataaaatttttaagatcttatttaaaattaagattacgacctcgatgttgatttaataacctatacgcagtagtaaactaaggaagtctgttcgacttttaaaaaattacatgatttgagttcagaccggtgtaaacca-------------------------------aacctgttatctaatcgataacccacgttaaatttcacttatataccgccatctaaaaaactaattttaatatttttaaataaaaagttaggtcaaggtgtaatctatattaaagtaaacaatgggttacatttctttttataaaaatatctaaaaaaggatttaaa
>Hogna_snodgrassi
gctataagagtattgattcgaatggaattaggtaatcctggaagtttattaggggatgatcatttatataatgtgatagttacagctcatgcttttgttatgattttttttatagttatacctattcttattggtgggtttggtaattgattggttcctttaatgttaggagctcctgatatgtcttttcctcgtataaataatctttctttttggttgttaccaccttctttatttttattatctatatcttctatagttgaaataggtgtgggagctggatgaactgtgtatccgcctctagcatctagagttggacatataggaagttctatggattttgctattttttctcttcatttagctggggcttcttctattatgggggcggtaaattttatttcgactattattaatatacgaatgttagggataactatagagagggttcctttatttgtttgatcagtgttgattactgctattttattattactttctttacctgttttagcaggtgctattacaatgttgttgaccgatcgaaattttaatacttctttttttgatccagcaggaggtggggatcctattttgttt------------------------------------------------------------------------------------------------------------------------------------------------------------------------------------------------------------------------------------------------------------------------------------------------------------------------------------------------------------------------------------------------------------------------------------------------------------------------------------------------------------------------------------------------------------------------------------------------------------------------------------
>Lycosa_baulnyi
gcaataagagttttaattcgaatggaattaggtaatcctggaagtttattaggagatgatcatttatataatgttatagttactgctcatgcttttgtaataattttttttatagttataccaattcttattggtggatttggtaattgattagttcctttaatattaggggctccggatatatcttttcctcgtataaataatctttctttttgattattaccaccttctttatttttattatctatatcttctatagtagaaataggggttggggctggatgaactgtatatccaccattagcttctagaataggacacataggaagttcaatggattttgctattttttctcttcatttagctggggcttcttctattataggggctgtaaattttatttctactattattaatatacgtatgttgggaatatctatagagaaagtccctttatttgtgtggtcagttttaattacggctattttattattactttctttacctgtattagcaggtgctattacaatattattaacagatcgaaattttaatacttctttttttgatcctgctgnnnnnnnnnnnnnnnnnnnnnntcaacaatagccgctttagtgctaaggtagcataataatttgtcttttaattaaagactagaataaaaggcttaacatcttaattaattttttaagaaaattaatttaaattatcctaattgtaaaaagacaattttaaaaaagaaagacgataagaccctattgaactttactttagtttaactggggcagttaattaattattactttttaaatattcaatttgacctaatataattaataatataattaagttaccatagggataacagcgtaataaaattctaaagatcttataaaaaataaagattgcgacctcgatgttgatttaatatcctaaacgcaatagttaattaaggaagtctgttcgacttttaaaaaattacatgatttgagttcagaccggtgtaaacca-------------------------------aacctgtttcttaatcgacaatccacgttaattttcacttatatatcgccatctaaaaaactaattttaatatttttaaataaaaagttaggtcaaggtgtaatcaacatttaagttgaatatgggttactttttatataaaaatatttatttaaaaaggatttaaa
>Lycosa_bedeli
gcaatgagagttttgattcgtatagaattgggtaatcctggaagtttattaggagatgatcatttatataatgttatagttactgctcatgctttkgtaataattttttttatagtaatacctattttgattggtgggtttggtaattgattgattcctttaatattaggggctccagatatgtcttttcctcgaataaataatctttctttttgattattacccccttctttgtttttattatctatatcttctatggtagaaataggggtaggagctgggtgaactgtatatcctccattagcttctagaatagggcatatagggagttctatagattttgctattttttctcttcatttagctggggcttcttctattataggggctgtgaattttatttctactattattaatatacgtatattaggaatatctatagagaaaattcctttatttgtttggtcagttttgattacagctgttttattattactttctttacctgtattagcaggtgcnattacnntattattgacagatcgaaattttaatacttctttttttgatcctgcgggaggtggagatcctattttatttcaacaatagccgctttagtgctaaggtagcataataatttgtcttttaattaaagactagaataaaaggcctaacatcttaattaatatttaaaaaaaaataatttaaattatcttaattgtaaaaagacaattataaaaaagaaagacgacaagaccctattgaactttactttagtttaactggggcagttaattaattattattttttaaattataaatttgacctaatataattaataaaataattaagttaccatagggataacagcgtaataaaattttaaagatcttataaaaaataaagattacgacctcgatgttgatttaacatcctaaacgcaatagttaattaaggaagtctgttcgacttttaaaaagttacatgatttgagttcagaccggtgtaaacca-------------------------------aacctgttttttaatcgacaatccacgttaattttcacttatataccgccatctaaaaaactaattttaatatttttaaataaaaagttaggtcaaggtgtagtcaatatttaagtaaaatatgggttacctttcatataaaaatattttttcaaaaaggatttaaa
>Lycosa_erythrognatha
gctataagagttttgattcgaatggagttaggaaattctggaagtttattaggagatgatcatttatataatgtgatagttacggctcatgcttttgttataattttttttatagttataccaattttaattggtggatttggaaattggttagttcctttaatattaggagctccggatatatcatttcctcgaataaataatctttctttttggttattaccaccttctttatttttattatctatatcttctatagttgagataggggttggagctggatgaactgtatatcctcctttagcatcaagagttggtcatataggaagttcaatggattttgctattttttctcttcatttagctggggcttcttctattataggggcagtgaattttatttcaactattattaacatacgaatattaggaatatctatagaaaaagttcctttatttgtgtgatcagtattaattactgctattttattattactttctttaccagttttagccggtgctattactatgttgttaacagatcgaaattttaatacttctttttttgatccagcaggtggaggagatcctattttatttcagca-------------------------------------------------------------------------------------------------------------------------------------------------------------------------------------------------------------------------------------------------------------------------------------------------------------------------------------------------------------------------------------------------------------------------ttataatggcggcatttcatcttattagaggaacctgttttttaatcgataatccacgttaaattttacttatatatcgccatctaaaaaattaattttaatttttttaaataaaaagttaggtcaaggtgtaatctacatttaagtaaataatgggttacatttattataaaaattttttttaaaaaaggatttaaa
>Lycosa_fasciiventris
---------------------------------------------------------------------------------------------------------------------------------------------------------------ttaatattaggggctccagatatgtcttttcctcgaataaataatctttctttttgattattacctccttctttatttttattgtctatatcttctatggtagagataggggtaggagctggatgaactgtttatccaccattagcctctagaataggtcatataggaagttcaatagattttgctattttttctcttcatttagctggggcttcatctattataggagctgtaaattttatttctactattattaatatacgtatgttaggaatatctatggagaaagttcctttatttgtttggtcagttttaattacagctattttattattactttctttacctgtgttagcaggtgctattacaatattattaacggatcggaattttaatacttctttttttgaccctgctgggggaggggatcctattttatttcaacaatagccgctttagtgctaaggtagcataataatttgtcttttaattaaagactagaataaaaggcttaacatcttaattaatttttaaagaaaattaattaaaattatcttaattgtaaaaagacaatttttaaaaagaaagacgataagaccctattgaactttactttagtttaactggggcagttaattaattattattttttaaaccattaatttgacctaatataattaataaaataattaagttaccatagggataacagcgtaataaaattttaaagatcttataaaaaataaagattgcgacctcgatgttgatttaatatcctaaacgcaatagttaattaaggaagtctgttcgacttttaaaaaattacatgatttgagttcagaccggtgtaaacca-------------------------------aacctgttttttaatcgacaatccacgttaattttcacttatataccgccatctaaaaaactaattttaatattttcaaataaaaagttaggtcaaggtgtaatcaacatttaagttaaatatgggttactttttttataaaaatatttcttaaaaaaggatttaaa
>Lycosa_hispanica
gcaataagagttttgattcgtatggagttaggtaatcctggaagtttattaggagatgatcatttgtataatgttatagttactgctcatgcttttgtaataattttttttatagttataccaattttgattggtgggtttggtaattgattaattcctttaatattaggggctccagatatgtcttttcctcgaatgaataatctttctttttggttattacctccttctttatttttattatctatatcttctatagtagaaataggggtaggagctggatgaactgtatatcccccattagcttctagaatagggcatatgggaagttcaatggattttgctattttttctcttcatttagctggggcttcttctattataggagctgtgaattttatttctactattattaatatacgtatgttaggaatatctatggagaaggttcctttatttgtttgatcagtattaattactgctattttattattactttctttacctgtgttagcaggtgctattacaatgttattaacggatcggaattttaatacttctttttttgatcctgcaggaggtggagatcctattttatttcaacaatagccgctttagtgctaaggtagcataataatttgtcttttaattaaagactagaacaaaaggtctaacatcttaattaattttttaaaaaaattaatttaaattatcttaattgtaagaagacaattatataaaagaaagacgacaagaccctattgaactttactttagtttaactggggcagttaattaattattattttataaattaccaatttgacctaatataattaataaaataattaagttaccatagggataacagcgtaataaaattttaaagatcttataaaaaattaagattgcgacctcgatgttgatttaatatcctaaacgcaatagttaattaaggaagtctgttcgacttttaaaaaattacatgatttgagttcagaccggtgtaaacca-------------------------------aacctgttttttaatcgataatccccgttaattttcacttatataccgccatctaaaaaactaattttaatatttttaaataaaaagttaggtcaaggtgtaatcaacatttaagtaaaacatgggttactttttatataaaaatattttttcaaaaaggatttaaa
>Lycosa_munieri
gcaataagagttttaattcgtatagaattaggtaatcctggaagtttattaggagatgatcatttatataatgttatagttactgctcatgcttttgtaatgattttttttatagtaataccaattcttattggtgggtttggtaattggttagttcctttaatattaggggctccagatatgtcttttcctcgaataaataatctttctttttgattattacctccttctttatttttattatctatatcttctatagtagagataggggtgggagctgggtgaactgtttatccaccattagcttctagaataggtcatatagggagttcaatggattttgctattttttctcttcatttagctggggcttcatctattataggagctgtaaattttatttccactattattaatatacgtatattaggaatgtctatagaaaaagtccctttatttgtttggtcagttttaattacagctattttattattactttctttacctgtattagcaggtgctattacaatattattaacggatcggaattttaatacttctttttttgatcctgctgggggaggggatcctattttatttcaacaatagccgctttagtgctaaggtagcataataatttgtcttttaattaaagactagaataaaaggcttaacatcttaattaatttttaaagaaaattaattaaaattatcttaattgtaaaaagacaatttttaaaaagaaagacgataagaccctattgaactttactttagtttaactggggcagttaattaattattattttttaaactattaatttgacctaatataattaataaaataattaagttaccatagggataacagcgtaataaaattttaaagatcttataaaaaataaagattgcgacctcgatgttgatttaatatcctaaacgcaatagttaattaaggaagtctgttcgacttttaaaaaattacatgatttgagttcagaccggtgtaaacca--------------------------------------------------------------ttttcacttatataccgccatctaaaaaactaattttaatattttcaaataaaaagttaggtcaaggtgtaatcaacatttaagttaaatatgggttactttttttataaaaatatttcttaaaaaaggatttaaa
>Lycosa_oculata
gcaataagagttttaattcgtatagaattaggtaattctggaagtttattaggagatgatcatttatataatgttatagttactgctcatgcttttgtaatgattttttttatagttataccaattttaattggtggatttggtaattggttagttcctttaatgttaggagctccagatatatcatttcctcgtataaataatctctcattttgattattacctccttctttgtttttattatctatatcttcaatagttgaaataggagtaggagctggatggactgtgtacccaccgttagcttctagaataggtcatataggaagttcaatagattttgctattttttctcttcatttagctggagcttcttctattataggagctgtgaattttatttctactattattaacatacgtatgttagggatatctatagaaaaagttcctttatttgtttggtcggttttaattacagctgttttattattactttctttacctgtgttagcaggtgctattacaatattattaacagatcgaaattttaatacttctttttttgaccctgcagggggaggagatcctattttatttcaacaatagccgctttagtgctaaggtagcataataatttgtcttttaattaaagactagaacaaaaggcttaacatcttaattaatgtttaaagaaaattaatttaaattatcttaattgtaaaaagacaattatttaaaagaaagacgataagaccctattgaacttcacttcagtttaactggggcagttaattaattattattttctaaactattaatttgacctaatataattaataaaataattaagttaccatagggataacagcgtaataaaatttttaagctcttatataaaattaagattgcgacctcgatgttgatttaataacctaaacgcagtagttaattaaggaagtctgttcgmctyttaaaaaattacatgatttgagttca-accggtgtaaacca-------------------------------aacctgttttataatcgacaatccacgttaattttcacttatataccgccatctaaaaaactaattttaatatttcaaaataaaaagttaggtcaaggtgtaatcaacatttaagtaaaacatgggttactctttatacaaaagtattttttaaaaaaggatttaaa
>Lycosa_poonaensis
gctataagagtgttaattcgtatagagttaggaaattctggtagtttattgggggatgatcatttatataatgtaatggttactgctcatgcttttgtgataattttttttatggtaatgccaattcttattggtggttttggaaattgattggttcctttaatattaggggctccggatatatcatttcctcgaataaataatctttctttttgattattaccaccttctttgtttttgttatctatatcttctatagttgaaataggagtaggggctggatgaactgtgtatccacctttggcatctagagtagggcatataggaagttctatggattttgctattttttctcttcatttagctggggcttcttctattataggagctgttaattttatttctactattataaatatacgattgtcgggaatttctatagaaaaagtttcgttatttgtatgatcggttttaattacggcggttttattattactttctttacctgttttagcaggtgctattactatattattaacggatcgtaattttaatacatctttttttgatccagctgggggaggagatcctattttgtttcaaca-------------------------------------------------------------------------------------------------------------------------------------------------------------------------------------------------------------------------------------------------------------------------------------------------------------------------------------------------------------------------------------------------------------------------------------------------------------------------------------------------------------------------------------------------------------------------------------------------------------------------------
>Lycosa_praegrandis
gcaataagagttttaattcggatagagttaggtaatcctgggagtttattaggagatgatcatttatataatgttatagttactgctcatgcttttgtaataattttttttatagttataccaattcttattggtgggtttggtaattggttaattcctttaatattaggagctccagatatatcttttcctcgtatgaataatctttctttttgattattaccgccttctttgtttttattatctatatcttctatagtggaaataggagttggggctgggtgaactgtatatccaccgttagcttctagaataggacatataggaagttcaatggattttgctattttttctcttcatttggctggggcttcttctattataggagctgtaaattttatttctactattattaatatacgaatattaggaatatctatggagaaagttcctttatttgtatggtcagttttaattacggctattttattattactttctttacctgtattagcaggtgctattacaatattattaacagatcgaaattttaatacttcttttt-----------------------------------------------------------------------------------------------------------------------------------------------------------------------------------------------------------------------------------------------------------------------------------------------------------------------------------------------------------------------------------------------------------------------------------------------------------------------------------------------------------------------------------------------------------------------------------------------------------------------------------------------------------------------
>Lycosa_suboculata
gcaataagagttttgattcgtatggaattaggtaatcctggaagtttattaggagatgatcatttatataatgttatagttactgctcatgcttttgtaataattttttttatagttataccaattttaattggtgggtttggtaattgattagtacctttaatgttaggggctccggatatgtcatttcctcgaataaataatctatctttttgattattacctccttctttgtttttattatctatatcttctatagttgaaataggagtaggagctggatgaactgtatatccgccattagcttctagaataggacatacaggaagtycaatagattttgctattttttctcttcatttagctggggcttcttctattataggggctgtaaattttatttctactattattaatatacgtatattggggatgtctatggagaaagttcctttatttgtttggtcagttttaattacggctattttattattgctttctttacctgtgttagcaggtgctattacaatattattaacagatcggaattttaatacttctttttttgatcctgcagggggtggagatcctattttatttcaacaatagccgctttagtgctaaggtagcataataatttgtcttttaattaaagactagaacaaaaggcttaacatcttaattaatatttaaagaaaattaatttaaattatcctaattgtaaaaagacaactatttaaaagaaagacgataagaccctattgaacttaactttagtttaactggggcagttaattaattattattttataaaccattaatttgacctaatataattaataaaataattaagttaccatagggataacagcgtaataaaattttaaagatcttataaaaaataaagattgcgacctcgatgttgatttaataccctaaacgcaatagttaattaaggaagtctgttcgacttttaaaaaattacatgatttgagttcagaccggtgtaaacca-------------------------------aacctgttttataatcgacaatccacgttaattttcacttatataccgccatctaaaaaactaattctaatatttcaaaataaaaagttaggtcaaggtgtaatcaacatttaagtaaaatatgggttactttttatacaaaagtatttattaaaaaaggatttaaa
>Lycosa_tarantula
------------------------------------------------------------------------------------------------------------------------------------------------------------------------------------------------------------------------------------------------ttatctatgtcttctatagtagaaataggggtaggagctggatgaactgtatatcctccattagcttctagaatagggcatataggaagttcaatggattttgctattttttctcttcacttagctggggcttcttctattataggagctgttaattttatttctactattattaatatacgtatattaggaatatctatggagaaggttcctttatttgtttggtcagtattagttactgctattttgttattactttctttacctgttttagcaggtgctattacgatattattaacggatcggaattttaatacttctttttttgatcctgcaggaggtggggatcctattttatttcaacaatagccgctttagtgctaaggtagcataataatttgtcttttaattaaagactagaacaaaaggactaacatcttaattaatattttgaaaaaattaatttaaactatcttaattgtaaaaagacaattatataaaagaaagacgacaagaccctattgaacttcactttagtttaactggggcagttaattaattattattttataaattatcaatttgacctaatataattaataaaataattaagttaccatagggataacagcgtaataaaattttaaagatcttataaaaaataaagattgcgacctcgatgttgatttaatatcctaaacgcaatagttaattaaggaagtctgttcgacttttaaaaaattacatgatttgagttcagaccggtgtaaacca-------------------------------aacctgttttttaatcgacaatccacgctaatttttacttatataccgccatctaaaaaactaattttaatatttttaaataaaaagttaggtcaaggtgtaatcaacatttaagtaaaacatgggttactttttatataaaaatattttttcaaaaaggatttaaa
>Lycosa_vachoni
gctataagagtattaattcgaatagaattaggtaatcctgggagtttattaggagatgatcacttatataatgttatggttactgctcatgcttttgtaatgattttttttatagttataccaattcttattggtggatttggtaattggttggttcctttaatattaggggctccagatatatcttttcctcgtataaataatctttctttttgattattacctccttctttgtttttattatctatatcttctatagtagaaataggagttggggctggatgaactgtatatccaccattagcttctagaataggacatataggaagttcaatagattttgctattttttctcttcatttggctggggcttcttctattataggggctgttaattttatttctactattattaatatacgtatattaggaatatctatagaaagggttcctttatttgtatggtcggttttaattacagctattttgttattactctctttacctgtattagcaggtgctattacaatattattaacggatcgtaattttaatacctctttttttgatcctgctgggggaggagatcctattttatttcaacaatagccgctttagtgctaaggtagcataataatttgtcttttaattaaagactagaataaaaggcttaacatcttaattaatattttaagaaaattaatttaaattatcttaattgtaaaaagacaattttaaaaaagaaagacgataagaccctattgaactttactttagtttaactggggcagttaattaattattactttctaaacaattaatttgacctaatataattaacaatataattaagttaccatagggataacagcgtaataaaattctaaagatcttataaaaaataaagattgcgacctcgatgttgatttaatatcctaaacgcaatagttaattaaggaagtctgttcgacttttaaaaaattacatgatttgagttcagaccggtgtaaacca-------------------------------aacctgtttcttaatcgacaatccacgttaattttcacttatataccgccatctaaaaaactaattttaatattttcaaataaaaagttaggtcaaggtgtaatcaacatttaagttgaatatgggttacttttcatataaaaatatttatttaaaaaggatttaaa
>LZ_102
gctataagagtattgattcgtatagaattaggtaatcctggaagtttattaggagatgatcatttgtataatgtaatagttactgctcatgcttttgttatgattttttttatagtaatgccaattcttattggtggttttggaaattgattagtgcctttgatattaggggctcctgatatatcatttcctcgtataaataatctttctttttgattattacctccttctttgtttttattatcaatgtcttctatagtagagataggggtaggggcaggatgaactgtttatcctcctttggcttctagaataggtcatatagggagttctatagattttgctattttttctttgcatttagctggggcttcttctattataggtgcggttaattttatttctactattattaatatacgtatattaggtatgactatagagagggttcctctattggtttgatcagtattaattactgctgttttgttattactttctttacctgtgttagcgggtgctattactatgttgttgacagatcgtaattttaatacttctttttttgatccggcgggaggaggagatcctattttgtttcagcaatagccgcttttgtgctaaggtagcataataatttgtcttttaattaaagactagaacaaaagacttaacatctcaattaaatttttaggaaaaacaatttaaattatcttaattgtaaaaagacaattatacaatagatagacgataagaccctatcgaactttactttagtttaactggggcagttaattaattattattttataaattttcaatttgacctaatattattaataaaataattaagttaccgtagggataacagcgtaataaaatttataagaccttatttaaaattaagattgcgacctcgatgttgatttaatatcctacacgcaatagtaaattaaggaagtctgttcgacttttaaaaaattacatgatctgagtt-----------------ttatatcggcggcatttcatcttattagaggaacctgttctttaatcgataatccacgttaaatttcacttatataccgccatctaaaaaactaatattaatattttaaaataaaaagttaggtcaaggtgtaatctacattcaag-aaacaatgggttacatttaatataaaaacattttttgaaaaaggatttaaa
>Pardosa_agrestis
gctataagagtattaattcgaatggaattaggaaatcctggaagattattaggagatgatcatttatataatgttatagttactgctcatgcttttgtaataattttttttatagtaataccaattcttattggaggttttggtaattgattagttcctttaatattaggagctccggatatatcgtttcctcgaataaataatctttctttttgattattacctccttctttatttttattatctatatcttctatagtggaaataggagttggtgctggatgaactgtttatcctcctttgtcatctacagttggtcatataggaagttcaatagattttgctatcttttctcttcatttagctggtgcttcttctattataggggctgttaattttatttctactattattaatatacgaatactaggaatatctatagaaaaagttcctctttttgtttgatcagttttaattacggcagtattattgttactttctttacctgttttagcaggtgctattactatattattaacggatcgaaattttaatacttctttttttgaccctgctggtgggggagatccaattttatttcaaca--------------------------------------------------------------------------------------tataaaaaattatttaaattattttagttgtaaaaaaacaactttaaaaaagaaagacgataagaccctatcgaacttcactttagtttaactggggcagttaattaattaatattttttacaaataaaatttgacctaatagaattaa-attataattaagttaccgtagggataacagcgtaataaaatttttaagatcttatttaaaataaagattgcgacctcgatgttgatttaatatcctaaacgcaatagttaattaaggaagtctgttcgacttttaaaaaattacatgatttgagttcagaccggtgtaaacca------------------------------------gttttataatcgacaatccacgttaattttaacttatatatcgccatctaaaaaactaattttaatattttcaaataaaaagttaggtcaaggtgtaatctatatttaagtaaataatgggttacattacatattaaaatattttataaaaaaggatttaaa
>Pardosa_amentata
gctataagagtattaattcgaatggaattaggaaatcctggaagattattaggtgatgatcatttatataatgttatagttactgctcatgcttttgtaataattttttttatagtaataccaattcttattggaggttttggtaattgattagttcctttaatattaggagccccagatatatcatttcctcgaataaataatctttctttttgattattacctccttctttatttttgttatctatgtcttctatagtggaaataggagttggtgctggatgaactgtttatcctcctttagcatctacggttggtcatataggaagttctatagattttgctattttttctcttcatttagctggagcttcttctattataggagcagtgaattttatttctactattattaacatacgaatattaggaatatctttagaaaaagttcccctttttgtttgatcagttttaattacagctgtattattattactttctttacctgtattagcaggtgcaattactatattattaacagatcgaaattttaatacttctttttttgaccctgctggaggaggagatcctattttatttcaaca-------------------------------------------------------------------------------------------------------------------------------------------------------------------------------------------------------------------------------------------------------------------------------------------------------------------------------------------------------------------------------------------------------------------------------------------------------------gttttttaatcgacaatccacgttaattttaacttatataccgccatctaaaaaattaattttaatatttttaaataaaaagttaggtcaaggtgtaatctatattaaagtaaataatgggttacattttatattaaaatattttacaaaaaaggatttaat
>Pardosa_astrigera
gctataagagtattaattcgaatggaattaggaaatcctggaagattattaggtgatgatcatttatataatgttatagttactgctcatgcttttgtgataattttttttatagtaataccaattcttattggtggttttggaaattgattagttcctttaatattaggagctccagatatatcatttccacgaataaataatctttctttttgattgttacctccttctttgtttttgttatctatgtcttctatagtggaaataggagtcggtgctggatgaactgtttatcctcctttagcgtctacagttggtcatataggaagctcaatagattttgctattttttctcttcatttagctggggcttcttctattataggagctgtaaattttatttctactattattaatatgcgaatattaggtatgtctatagaaaaagttcctctttttgtttgatcagttttaattacagctgtattattattactttctttacctgttttagcgggtgctattactatattattaacggatcggaattttaatacttctttttttgatcctgctggtggaggggatcctattttgtttcaacaatagccgcttttgtgctaaggtagcataataatttgtcttttaattaaagactagaacaaaaggtttaacatctcaattaatgtttagtaaaaaactatttaaattattttaattgtaaaaaaacaattttaaaaaagaaagacgataagaccctatcgaactttactttagtttaactggggcagttaattaattattattttataaatatccaatttgacctaatattattaataaaataactaagttaccgtagggataacagcgtaataaaatttttaagatcttatttaaaataaagattgcgacctcgatgttgatttaatatcctaaacgcaatagttaattaaggaagtctgttcgacttttaaaaaattacatgatctgagttc----------------ttattatggcggcatttcatcttattaaaggaacctgttttctaatcgacaatccacgttaattttaacttatataccgccatctaaaaaactaattttaatattttcaaataaaaagttaggtcaaggtgtaatctatattaaagtaaataatgggttacattttatgttaaaatatattataaaaaaggatttaaa
>Pardosa_bellona
------------------------------------------------------------------------------------------------------------------------------------------------------------------------------------------------------------------------------------------------------------------------------------------------------------------------------------------------------------------------------ggggcttcttctattataggagctgttaattttatttctactattattaatatacgaatattaggaatatctatagagaaagttccactttttgtttggtcagtattaattactgcagtattattattactttctttacctgtgttagcaggtgctattactatattattaacagatcgaaattttaatacttctttttttgaccctgctggtgggggggatcctattttatttcaaca--------atttgtgctaaggtagcataataatttgtcttttaattaaagactagaacaaaaggtttaacatctcaattaatatcttataagaaactatttaaattattttaattgtaaaaaaacaatttttaaaaagaaagacgataagaccctatcgaactttactttagtttaactggggaagttaattaattattattttttcaatatttaatttgacctaatatcattaacaaaataattaagttaccgtagggataacagcgtaataaaatttttaagatcttatttaaaattaagattacgacctcgatgttgatttaatatcctaaacgcaatagttaattaaggaagtctgttcgacttttaaaaaattacatgatctg---------------------------------------------------------------------------------------------------------------------------------------------------------------------------------------------------------------------------
>Pardosa_blanda
gctataagagtattaattcgaatagaattaggaaatcctgggagattgttaggggatgatcatttatataatgttatagttactgctcatgcttttgtgatgattttttttatagtgataccaattcttattgggggttttggaaattgattagttcctttaatattaggagctccggatatatcatttcctcgaataaataatctttctttttgattattacctccttctttatttttattgtctatatcttctatagtggaaataggagttggtgctggatgaactgtttatcctcctttagcatctacagttggtcatataggaagttcaatagattttgctattttttctcttcatttagctggtgcttcttctattataggggctgtaaattttatttctactattattaatatacggatactaggaatatctatagaaaaagttcctctttttgtttgatcagttttaattacggcagtattgttattactttctttacctgttttagcaggtgctattactatattattaacagatcgaaattttaatacttctttttttgatcctgctgggggaggagatccaattttatttcaaca-------------------------------------------------------------------------------------------------------------------------------------------------------------------------------------------------------------------------------------------------------------------------------------------------------------------------------------------------------------------------------------------------------------------------------------------------------------gttttataatcgacaatccacgttaattttaacttatataccgccatctaaaaaactaattttaatattttcaaataaaaagttaggtcaaggtgtaatctatatttaagtaaataatgggttacattatatattaaaatattttataaaaaaggatttaaa
>Pardosa_californica
------------------------------------------------------------------------------------------------------------------------------------------------------------------------------------------------------------------------------------------------------------------------------------------------------------------------------------------------------------------------------ggtgcttcttctattataggggctgtgaattttatttctactattattaatatacgaatattaggaatatctatagaaaaagtacctctttttgtttgatcggttctaattacagcagtattattgttactttctttacctgttttagcaggtgctattactatattattaactgatcgaaattttaatacttctttttttgatcctgccggtggaggggatcctattttattccaacaatagccgcttttgtgctaaggtagcataataatttgtcttttaattaaagactagaacaaaaggtttaacatctcaattaatgtttagtaaaaaactatttaaattattttaattgttaaaaaacaattataaaaaagaaagacgataagaccctatcgaacttcactttagtttaactggggtagttaattaattattattttttaaacattcaatttgacctaatattattaataaagtaattaagttaccgtagggataacagcgtaataaaatttttaagacctcatttaaaataaagtttacgacctcgatgttgatttaatatcctaaacgcaatagttaattaaggaagtctgttcgacttttaaaaaattacatgatctg---------------------ttataatggcggcatttcatcttattaaaggaacctgttttgtaatcgacaatccacgttaattttaacttatataccgccatctaaaaaactaattttaatatttttaactaaaaagttaggtcaaggtgtaatctatattaaagtaagtaatgggttacattttatattaaaacatattataaaaaaggatttaaa
>Pardosa_falcifera
------------------------------------------------------------------------------------------------------------------------------------------------------------------------------------------------------------------------------------------------------------------------------------------------------------------------------------------------------------------------------ggtgcttcttctattataggggctgtaaattttatttctactattattaatatacgaatattgggaatatctatagagaaagttcctctttttgtttgatcagtattaattacagcagtattattattactttctttacctgttttagcaggtgctattactatattattaacagatcgaaattttaatacttctttttttgatcctgctggtggtggagatccaattttatttcaaca------gcttttgtgctaaggtagcataataatttgtcttttaattaaagactagaacaaaaggtttaacatctcaattaatattttttaaaaaattatttaaattattttaattgtaaaaaaacaattttaaaaaagaaagacgataagaccctatcgaactttactttagtttaactggggcagttaattaattattattttttaaatatacaatttgacctaatattattaataaaataatcaagttaccgtagggataacagcgtaataaaatttttaagttcttatttaaaataaagattgcgacctcgatgttgatttaataacctaaacgcaatagttaattaaggaagtctgttcgacttttaaaaaattacatgatctg---------------------------------------------------------------------------------------------------------------------------------------------------------------------------------------------------------------------------
>Pardosa_hedini
gctataagagtattaattcgaatggaattaggaaatcctggaagtttattaggtaatgatcatatatataatgttatggttactgctcatgcttttgtgataattttttttatagtaataccaattcttattggtggttttggaaattggttagttcctttaatattaggggccccagatatatcatttcctcgaatgaataatctttctttttgactcttacctccatctttatttttattatctatatcttctatagtagaaataggagttggtgctggatgaactgtttaccctcctttagcatctacagttggtcatataggaagttcgatagattttgctattttttctcttcatttagctggagcttcttctattataggtgctgtaaattttatttctactattattaatatacgaatattaggaatatctatagaaaaagtacctctttttgtttgatcagttttaattacagcagtgttgttattactttctttacctgttttagcaggtgctattactatattattaacagatcgaaattttaatac------------------------------------------------atagccgcttttgtgctaaggtagcataataatttgtcttttaattaaagactagaacaaaaggtttaacatctcaattaatatttctaaaaaatctatttaaattattttaattgtaaaaaaacaattttaaaaaagaaagacgataagaccctatcgaactttactttagtttaactggggcagttaattaattattattttttaaatgtttaatttgacctaatattattaacaaaataatcaagttaccgtagggataacagcgtaatataatttttaagatcttatttaaaataaagattgcgacctcgatgttgatttaataacctaaacgcaatagttaattaaggaagtctgttcgactttaaaaaaattacatgatctgagtcaaaaccccggga-----ttataatggcggcatttcatcttattaaaggaacctgttttttaatcgacaacccacgttaattttaacttatataccgccatctaaaaaactaattttaatattttcaaataaaaagttaggtcaaggtgtaatctatattaaagtaagtaatgggttacattttatattaaaatattttataaaaaaggatttaaa
>Pardosa_jambaruensis
------------------------------------------------------------------------------------------------------------------------------------------------------------------------------cctgatatgtcttttcctcgaataaataatctttctttttgattattacctccttctttatttttattatctatatcttcaatagtggaaataggtgttggtgctggttgaactgtttatccaccattagcatcaacggtaggtcatataggaagttcaatggattttgctattttttctttacatttggctggggcttcttctattataggggctgtaaattttatttctactattattaatatacgaatattaggaatatctatagataaggttcctctttttgtttgatcagtattaattactgcagttttattgttactttctttacctgttttagcaggagctattactatgttattgacggatcgaaattttaatacttctttttttgaccctgctgggggaggagatccaattttatttcaacaatagccgcttttgtgctaaggtagcataataatttgtcttttaattaaagactagaacaaaagacttaacatctcaactaatattttttaaaaaactatttaaattattttaattgtaaaaaaacaattttaaaaaagaaagacgataagaccctatcgaactttactttagtttaactggggaagttaatcaattaacactttttaaatatttaatttgacctaatacaattaaaaaaataattaagttaccgtagggataacagcgtaataaaattttctagatcttatttaaaataaagattgcgacctcgatgttgatttaataacctaaacgcaatagttaattaaggaagtctgttcgacttttaaaaaattacatgatttgagttcagaccggtgtaaacca------------------------------------------------------------------------------------------------------------------------------------------------------------------------------------------------------
>Pardosa_laura
gctataagagtattaattcgaatggaattaggaaatcctggaagtttattaggtaatgatcatatatataatgttatagttactgctcatgcttttgtaataattttttttatagtaataccaattcttattggtggctttggaaattggttagttcctttaatattaggggctccagatatatcatttcctcgaatgaataatctttctttttgacttttacctccatctttgtttttattatcaatatcttctatagtagaaataggagttggtgctggatgaactgtttatcctcctttagcatctacagttggtcatataggaagttcgatagattttgctattttttctcttcatttagctggagcttcttctattataggtgctgtaaattttatttctactattattaatatacgaatattgggaatatctatagaaaaagtacctctttttgtttgatcagttttaattacagcagtattattattactttctttacctgttttagcaggtgctattactatattattaacagatcgaaattttaatacttctttttttgatcctgctggtggaggggatcctattttatttcaacaatagccgcttttgtgctaaggtagcataataatttgtcttttaattaaagactagaacaaaaggtttaacatctcaattaatgtttagtaaaaaactatttaaattattttaattgtaaaaaaacaattttaaaaaagaaagacgataagaccctatcgaactttactttagtttaactggggcagttaattaattattattttataaatatccaatttgacctaatattattaataaaataactaagttaccgtagggataacagcgtaataaaatttttaagatcttatttaaaataaagattgcgacctcgatgttgatttaatatcctaaacgcaatagttaattaaggaagtctgttcgacttttaaaaaattacatgatctgagttc----------------ttataatggcggcatttcatcttattaaaggaacctgttttttaatcgacaacccacgttaattttaacttatataccgccatctataaaactaattttaatatttttaaataaaaagttaggtcaaggtgtaatctatattaaagtaaataatgggttacattatatatcaaaatatattataaaaaaggatttaaa
>Pardosa_milvina
------------------------------------------------------------------------------------------------------------------------------------------------------------------------------------------------------------------------------------------------------------------------------------------------------------------------------------------------------------------------------ggggcttcttctattataggagctgttaattttatttctactattattaatatacgaatattaggaatatctatagagaaagttcctctttttgtttgatcagtattaattactgcagtattattattactttctttacctgtattagcaggggctattaccatattattgacagatcgaaattttaatacttctttttttgatcctgctggaggaggagatcctattttatttcagcaatagccgcttttgtgctaaggtagcataataatttgtcttttaattaaagactagaacaaaaggtttaacatctcaattaatgtttcataaaaaaatatttaaattattttaattgtaaaaaaacaattttaaaaaagaaagacgataagaccctatcgaactttactttagtttaactggggtagttaattaattattattttttaaatatttaatttgacctaatattattaataaaataattaagttaccgtagggataacagcgtaataaaatttttaagaccttatttaaaataaagattgcgacctcgatgttgatttaataacctaaacgcaatagttcattaaggaagtctgttcgacttttaaaaaattacatgatttg---------------------------------------------------------------------------------------------------------------------------------------------------------------------------------------------------------------------------
>Pardosa_mionebulosa
gctataagagtattgattcggatggaattaggtaatcctggtagattgttaggtgatgatcatttatataatgtgatagttactgctcatgcttttgtaatgattttttttatagttataccaattcttattggtggttttggaaattgattagttcctttaatattaggagctcctgatatgtcttttcctcgtataaataatctttctttttgattattacctccttctttatttttattatcaatgtcttcaatagtagagataggtgttggagcgggttggactgtttatcctccgttagcatctacagtagggcatataggaagttcgatagattttgctattttttctcttcatttagctggggcttcttctattataggagctgtaaattttatttctactattattaatatacgaatattaggaatatctatagagaaggttcctctttttgtttgatcagtattgattactgcagttttattattactttctttacctgttttagcaggggctattactatattattaacagatcgaaattttaatacttctttttttgaccctgctggtggaggggatccaattttgtttcaaca---------------------------------------------------------------------------------tattttataaaaatttatttaaattattttaattgtaaaaaaacaattttaaaaaagaaagacgataagaccctatcgaacttcactttagtttaactggggcagttaattaattaacattttttaaatacttaatttgacctaatataattaataaaataattaagttaccgtagggataacagcgtaataaaatttttaagatcttatttaaaataaagattgcgacctcgatgttgatttaatttcctaaacgcaatagttaattaaggaagtctgttcgacttttaaaaaattacatgatttgagttcagaccggtgtaaacca------------------------------------------------------------------------------------------------------------------------------------------------------------------------------------------------------
>Pardosa_nigra
gctataagagtattaattcgaatagaattagggaatcctgggaaattgttaggtgatgatcatttatataatgttatggttactgcgcatgcatttgtaataattttttttatagttataccaattcttattggagggtttggaaattgattgattcctttaatgttaggagctccagatatatcatttcctcgaataaataatctttctttttgattgttgcctccttctttgtttttattatctatatcttctatggtggaaataggagttggtgctggatgaactgtttatcctcctttagcatctacagttggtcatatgggaaattctatggattttgctattttttctcttcatttagctggggcttcttccattataggagctgtgaattttatttctactattattaatatacgaatgttaggaatgtctatagaaaagattcctctttttgtttgatcagttttaattacagcagtattattattactttctttacctgttttagcaggtgctattactatattattgacagatcgaaattttaatacttctttttttgatcctgctggtgggggtgatcctattttatttcaaca-------------------------------------------------------------------------------------------------------------------------------------------------------------------------------------------------------------------------------------------------------------------------------------------------------------------------------------------------------------------------------------------------------------------------------------------------------------gttttctaatcgacaatccacgttaattttaacttatataccgccatctaaaaaactaattttaatatttttaaataaaaagttaggtcaaggtgtaatctatattaaagtaaataatgggttacattttatattaaaatattttataaaaaagaatttaaa
>Pardosa_nigriceps
gctataagagtattaattcgaatggaattaggaaatcctggaagattattaggtgatgatcatttatataatgttatagttactgctcatgcttttgtaataattttttttatagtaataccaattcttattgggggttttggaaattgattagtacctttaatgttaggggctccagatatatcattccctcgaataaataatctttctttttgattattacctccttctttatttttattatctatatcttctatagtagaaataggagttggggctggatggactgtttatcctcctttagcatctacagttggtcatataggaagttctatggattttgctattttttctcttcatttagctggggcttcttctattataggagctgtaaattttatttctactattattaatatacgaatattagggatgactatggaaaaggttcctctttttgtttgatcagttttaattacagcagtattattattactttctttacctgttttagcaggtgctattactatattattaacggatcgaaattttaatacttctttttttgatcctgccgggggaggagatcctattttatttcaaca---gccgcttttgtgctaaggtagcataataatttgtcttttaattaaagactagaacaaaaggtttaacatctcaattaatattttataaaaaactatttaaattattttaattgtaaaaaaacaattttaaaaaagaaagacgataagaccctatcgaactttactttagtttaactggggtagttaattaattattattttttaaatatttaatttgacctaatactattaataaaataattaagttaccgtagggataacagcgtaataaaatttttaagatcttatttaaaataaagattgcgacctcgatgttgatttaatatcctaaacgcagtagttaattaaggaagtctgttcgacttttaaaaaattacgtgatctgagttcagaccgg---------------------------------------------------------------------------------------------------------------------------------------------------------------------------------------------------------------
>Pardosa_oreophila
gctataagagtattaattcgaatggaattaggtaatcctgggagattattaggtgatgatcatttatataatgttatagttactgctcatgcttttgtaataattttttttatagtaataccaattcttattgggggttttggaaattgattagttcctttaatattaggagctccggatatatcatttcctcgaataaataatctttctttttgattgttacctccttctttgtttttattatcaatatcctctatagtagaaataggagttggtgctggatgaactgtttatcctcctttagcatctacggttggtcatataggaagttcaatggattttgctattttttctcttcatttagctggtgcttcttctattataggggctgtaaattttatttctactattattaatatacgaatattagggatatctatagaaaaagttcctctttttgtttgatcggttttaattacggcagtattattgttactttctttacctgtattagcaggtgctattactatattattaacggatcgaaactttaatacttctttttttgaccctgctggtggaggagatcctattttatttcaaca-------------------------------------------------------------------------------------------------------------------------------------------------------------------------------------------------------------------------------------------------------------------------------------------------------------------------------------------------------------------------------------------------------------------------------------------------------------gttttataatcgacaatccacgttaattttaacttatataccgccatctaaaaaactaattttaatattttcaaataaaaagttaggtcaaggtgtaatctatatttaagtaaataatgggttacattttatattaaaatattttataaaaaaggatttaaa
>Pardosa_paludicola
gctataagagtattaattcgaatagaattaggaaatcctggaagattattaggtgatgatcatttatataatgttatagttactgctcatgcttttgtaataattttttttatagtaataccaattcttattggagggtttggaaattgattagttcctttaatattaggagctccggatatatcatttcctcggataaataatctttctttttgattattacctccttctttatttttattatctatatcttctatagtggaaataggagttggtgctggatgaactgtttatcctcctttagcatcaacggttggtcatataggaagttctatagattttgctattttttctcttcatttagctggtgcttcttcaattataggagctgtaaattttatttctactattattaatatacgaataataggaatatctatagaaaaggttcctctttttgtttgatctgttttaattacggcagtattattattactttctttacctgttttagcaggtgctattactatattattaacagatcgaaattttaatacttctttttttgatcctgctggtggaggagatcctattttatttcaaca-------------------------------------------------------------------------------------------------------------------------------------------------------------------------------------------------------------------------------------------------------------------------------------------------------------------------------------------------------------------------------------------------------------------------------------------------------------gtcttttaatcgacaatccacgttaattttaacttatataccgccatctaaaaaattaattttaatattttcaaataaaaagttaggtcaaggtgtaatctatattaaagcaaacaatgggttacattttatattaaaatattttataaaaaaggatttaaa
>Pardosa_palustris
gctataagagtattaattcgaatagaattaggaaatcctgggagattgttaggagatgatcatttatataatgttatagttactgctcatgcttttgtaataattttttttatagtaataccaattcttattggaggttttggtaattgattagttcctttgatattaggagctccggatatatcgtttcctcgaataaataatctttctttttgattattacctccttctttatttttattatctatatcttctatagtggagataggagttggtgctggatgaactgtttatcctcctttagcatctacagttggtcatataggaagttcaatagattttgctattttttctcttcatttagctggtgcttcttctattataggggctgttaattttatttctactatcattaatatacgaatattaggaatatctatagaaaaggttcctctttttgtttgatcagttttaattacagcagtattattgttactttctttgcctgttttagcaggtgctattactatattattaacggatcgaaattttaatacctctttttttgaccctgctggtgggggggatccaattttatttcaaca-------------------------------------------------------------------------------------------------------------------------------------------------------------------------------------------------------------------------------------------------------------------------------------------------------------------------------------------------------------------------------------------------------------------------ttattatggcggcatttcatcttattaaaggaacctgttttataatcgacaatccacgttaattttaacttatataccgccatctaaaaaactaattttaattttttcaaataaaaagttaggtcaaggtgtaatctatatttaagtaaataatgggttacattatatattaaaatattttataaaaaaggatttaaa
>Pardosa_plumipes
gctataagagtattaattcgaatggaattaggaaatcctggaagattattaggagatgatcatttatataatgttatagttactgctcatgcttttgtaataattttttttatagtaataccaattcttattggaggttttggtaattgattagttcctttaatattaggagctccggatatatcgtttcctcgaataaataatctttctttttgattattacctccttctttatttttattatctatatcttctatagtggaaataggagttggtgctggatgaactgtttatcctcctttggcatctacagttggtcatataggaagttcaatagattttgctattttttctcttcatttagctggtgcttcttctattataggggctgttaattttatttctactattattaatatacgaatactaggaatatctatagaaaaagttcctctttttgtttgatcagttttaattacggcagtattattgttactttctttacctgttttagcaggtgctattactatattattaacggatcgaaattttaatacttctttttttgatcctgctggtgggggagatccaattttatttcaaca---------------------------------------------------------------------------------tattttataaaaatttatttaaattattttaattgtaaaaaaacaattttaaaaaagaaagacgataagaccctatcgaacttcactttagtttaactggggcagttaattaattaacattttttaaatacttaatttgacctaatataattaataaaataattaagttaccgtagggataacagcgtaataaaatttttaagatcttatttaaaataaagattgcgacctcgatgttgatttaatttcctaaacgcaatagttaattaaggaagtctgttcgacttttaaaaaattacatgatttgagttcagaccggtgtaaacca------------------------------------------------------------------------------------------------------------------------------------------------------------------------------------------------------
>Pardosa_prativaga
------------------------------------------------------------------------------------------------------------------------------------------------------------------------------------------------------------------------------------------------ttatctatatcttctataggagaaataggggttggtgctgggtgaactgtttatccccctttagcatcgacagttgggcatataggaaattcnatagattttgctantttttctcttcatttggctggggcttcttctattataggggcagtgaattttatttctactattattaatatacgaatattagggatatctattgaaaaggttcctctttttgtttgatcagttttaattacagcagtattattattactttctttacctgttttagcaggtgctattactatattattaacagatcgaaattttaatacttctttttttgatcctgctggtggaggggatcctattttatttcaacaatagccgcttttgtgctaaggtagcataataatttgtcttttaattaaagactagaacaaaaggtttaacatctcaattaatgttttataaaaaaccatttaaattattttaattgtaaaaaaacaattttaaaaaagaaagacgataagaccctatcgaactttactttagtttaactggggcagttaattaattattattttttaaatatttaatttgacctaatactattaataaaataattaagttaccgtagggataacagcgtaataaaatttttaagatctcatttaaaataaagattgcgacctcgatgttgatttaataacctaaacgcaatagttaattaaggaagtctgttcgacttttaaaaaattacatgatttgagttcagaccggtgtaaaccattattatggcggcatttcatcttattaaaggaacctgttttttaatcgacaatccacgttaattttaacttatataccgccatctaaaaaattaattttaatatttttaaataaaaagttaggtcaaggtgtaatctacattaaagtaaataatgggttacattttatattaaaatattttataaaaaaggatttaaa
>Pardosa_pseudoannulata
--------------------------------------------------------------------------------------------------------------------------------------------------------------tttaatattaggggctcctgatatatcttttcctcgaataaataatctttctttttggttattaccaccttctttatttttattatctatatcttctatagtagaaataggggttggtgctggttgaactgtttatccaccgttagcgtctacggtgggtcacataggaagttcgatggattttgctattttttctcttcatttggctggggcttcttctattatgggagctgtaaactttatttctactattattaatatacgggtgactggaatatcaatagaaaaggttcctctttttgtttgatcagttttaattactgcagttttattattactttctttacctgttttagcaggagctattactatattattgacggatcgaaattttaatacttctttttttgatcctgctggtggaggggatccaattttatttcaaca-------------------------------------------------------------------------------tatattttataaaaaactatttaaattattttaattgtaaaaaaacaattttaaaaaagaaagacgataagaccctatcgaactttactttagttaaactggggcagttaattaattaatattttttaaattttcaatttgacctaatataattaataaaataattaagttaccgtagggataacagcgtaataaattttttaagatcttatttaaaaaaaagattgcgacctcgatgttgatttaatttcctaaacgcaatagttaattaaggaagtctgttcgacttttaaaaaattacatgatttgagttcagaccggtgtaaaccattacaatggcggcatttcatcttattaaaggaacctgttttttaatcgataacccacgttaattttaacttatataccgccatctaaaaaactaattttaatattttcaaataaaaagttaggtcaaggtgtaatctatattaaagcaaataatgggttacatttaatatcaaaacattatataaaaagggatttaaa
>Pardosa_riparia
gctataagagtgttaattcgaatagaattaggaaatcctggaagattattaggtgatgatcatttgtataatgttatagttactgctcatgcttttgtaataattttttttatagtaataccaattcttattggaggttttgggaattgattggttcctttaatattaggagctccagatatatcatttcctcgaataaataatctttctttttgattattacctccttctttatttttattatctatatcttctatagtagaaataggggttggtgctgggtgaactgtttatcctcctttagcatctacagttggtcatataggaaattcaatggattttgctattttttctcttcatttggctggggcttcttctattataggggctgtgaattttatttctactattattaatatacgaatattaggtatatcttttgaaaaggttcctctttttgtttgatcagttttaattacagcagtattattattactttctttacctgttttagcaggtgctattactatattattaacagatcgaaattttaatacttctttttttgatcctgctggtggaggggatcctattttatttcaaca-------------------------------------------------------------------------------------------------------------------------------------------------------------------------------------------------------------------------------------------------------------------------------------------------------------------------------------------------------------------------------------------------------------------------------------------------------------gttttttaatcgacaatccacgttaattttaacttatataccgccatctaaaaaattaattttaatatttttaaataaaaagttaggtcaaggtgtaatctacattaaagtaaataatgggttacattttatattaaaatattttataaaaaaggatttaaa
>Pardosa_sierra
------------------------------------------------------------------------------------------------------------------------------------------------------------------------------------------------------------------------------------------------------------------------------------------------------------------------------------------------------------------------------ggtgcttcttctattataggggctgtaaattttatttctactattattaacatgcgaatattgggaatatctatagaaaaggttcctctttttgtttgatcggttttaattacagcggtattattattactttctttacctgtattagcaggtgctattactatattgttgacagatcgaaattttaatacttctttttttgatcctgctggaggaggagatcctattttatttcaaca-----cgcttttgtgctaaggtagcataataatttgtcttttaattaaagactagaacaaaaggtttaacatctcaattaatatttcataaaaaactatttaaattattttaattgtaaaaaaacaattttaaaaaagaaagacgataagaccctatcgaactttacttcagtttaactggggcagttaattaattattattttttaaacatttaatttgaccttatattattaataaaataattaagttaccgtagggataacagcgtaataaaatttttaagaccttatttaaaataaagattacgacctcgatgttgatttaatatcctaaacgcaatagttaattaaggaagtctgttcgacttttaaaaaattacatgatctg---------------------------------------------------------------------------------------------------------------------------------------------------------------------------------------------------------------------------
>Pardosa_sodalis
gctataagagtattaattcgaatggaattagggaatcctggtagattgttaggtgatgatcatttgtataatgttatagttactgctcatgcttttgtaataattttttttatagtaatgcctattcttattggaggttttggaaattgattagttcctttaatattaggagccccagatatatcatttcctcgaataaataatctttctttttgattactacctccttctttgtttttgttatctatatcttctatagtagaaataggagttggggctgggtgaactgtttatcctcctttagcgtctacagttgggcacataggaaattcaatagattttgctattttttctcttcatttagctggagcttcttctattataggagctgtaaattttatttctaccattattaatatacgaatattaggaatatctatagagaaggttcctctttttgtttgatcagttttaattacagcagtattattattactttctttacctgttttagcaggtgctattactatattattaacagatcgaaattttaatacttctttttttgatcctgctgggggaggagatcctattttatttcaaca-------------------------------------------------------------------------------------------------------------------------------------------------------------------------------------------------------------------------------------------------------------------------------------------------------------------------------------------------------------------------------------------------------------------------------------------------------------------------------------------------------------------------------------------------------------------------------------------------------------------------------
>Pardosa_tesquorum
gctataagagtattaattcgaatggaattaggaaatcctggaagattgttaggtgatgatcatttatataatgttatagttactgctcatgcttttgtgataattttttttatagtaatacctattcttattggaggttttggaaattgattagttcctttaatattaggagctccagacatatcatttcctcggataaataatctttctttttgattattacctccttctttgtttttattgtctatatcttctatagtagagataggagttggtgctgggtgaactgtttatcctcctttagcgtctacagttgggcatataggaagttcaatagattttgctattttttctcttcatttagctggggcttcttctattataggagctgtgaattttatttctactattattaatatgcgaatattaggaatatctatagaaaaggttcctctttttgtttgatcagttttaattacggcggtattattattgctttctttacctgttttagcaggtgctattactatattattaacggatcgaaattttaatacttctttttttgatcctgctggtggaggagatcctattttatttcaaca-------------------------------------------------------------------------------------------------------------------------------------------------------------------------------------------------------------------------------------------------------------------------------------------------------------------------------------------------------------------------------------------------------------------------------------------------------------------------------------------------------------------------------------------------------------------------------------------------------------------------------
>Pavocosa_gallopavo
gcaataagagtattaattcgaatggaactaggaaatcctgggagattattaggtgatgatcacttatataatgtgatggttacagctcatgcttttgttataattttttttatggtaataccaattcttattggtgggtttggaaattgattggttcctttaatattaggtgctcctgatatatcttttcctcgaatgaataacctttctttttggttgttacctccttctttattattattatgtatgtcttctatagttgagataggagttggggctgggtgaactgtatatccacctttagcatctagagtgggacatataggaagttccatagattttgctattttttctcttcatttggctggggcatcttctattataggggcagtaaattttatttctactattattaatatacggatgttaggaatatctatggaaaaagttccattatttgtgtgatcagtattaattactgctattttattgttgctttctttaccggtgttagctggtgctattactatattattaacagatcggaattttaatacttctttttttgatcctgcaggaggaggtgatcctattttatttcaaca-------------------------------------------------------------------------------------------------------------------------------------------------------------------------------------------------------------------------------------------------------------------------------------------------------------------------------------------------------------------------------------------------------------------------ttataatggcggcattttatcttattagaggaacctgttttttaatcgataatccacgttaaatttcacttatataccgccatctaaaaaactaattttaatatttaaaaataaaaagttaggtcaaggtgtaatcaatatttaagtaaataatgggttacattttttataaaaatatctttcgaaataggatttaaa
>Rabidosa_punctulata
gcaataagagtattgattcgaatagagttaggaaatcctgggagtttattgggggatgatcatttatataatgtaatggttactgctcatgcttttgtaatgattttttttatagtaataccaattcttattggtggttttggtaattggttggttcctttaatattaggtgctcctgatatatcatttcctcgaataaataatctttctttttgattgttacccccttctttatttttattatctatatcttctatagtggagataggtgtaggagctggttgaactgtttatcctcctctagcttctagagtagggcatatgggaagttctatggattttgctattttttctcttcatttagctggggcttcttctattataggggcggtgaattttatttctactattattaatatacgaatattaggaatatctatggaaaaagttccgttatttgtgtgatcagtattaattactgctgttttattattactttctttacctgttttagcaggtgctattactatattattgacagatcgtaattttaatacttctttttttgatccagcagg----------------------------------------------------------------------------------------------------------------------------------------------------------------------------------------------------------------------------------------------------------------------------------------------------------------------------------------------------------------------------------------------------------------------------------------------------ttacaatggcggcatttcatcttattagaggaacctgttttttaatcgataatccacgttcactttcacttatatatcgccatctcaa-aactaatcttaatattttaaactaaaaagttaggtcaaggtgtagtcaacattaaagttttcaatgggttactttaaatatgaaaatatttttcgaaaaaggatttaaa
>Rabidosa_rabida
----------------------------------------------------------------------------------------------------------------------------------------------------------------------------------------------------------atctttctttttgattattacctccttctttgtttttattatctatatcttctatagtggagataggtgttggagctggttgaactgtttatcctcctttggcttctagagtaggtcatatagggagttctatagattttgctattttttctcttcatttggctggggcttcttctattataggagcggtgaattttatttctactattattaatatacgtatattaggaatatctatagaaaaggttcctttatttgtgtgatcagtattgattactgctgttttattattgctttctttacctgtattagcaggtgctattactatattattaacggatcgaaattttaatacttctttttttgatccagcaggtgggggagatcctattttgtttcaaca-------------------------------------------------------------------------------------------------------------------------------------------------------------------------------------------------------------------------------------------------------------------------------------------------------------------------------------------------------------------------------------------------------------------------ttacaatggcggcatttcatcttattagaggaacctgttttttaatcgataatccacgttaattttcacttatatatcgccatctcaa-aactaatcttaatattttaaactaaaaagttaggtcaaggtgtagtctatattaaagtttttaatgggttacttttcttatgaaaatatta-atcaaaaaggatttaaa
>Schizocosa_avida
gctataagtgtattaattcgaatagaattaggtaattctggaagtttattaggggatgatcatttatataatgttatggttactgctcatgcttttgttataattttttttatagtgatgccaattcttattggtgggtttgggaattgattagttcctttaatgttaggtgctcctgatatatcatttcctcgtataaataatctttctttttgattattaccaccttctttatttttattatgtatatcatctatagtggagataggagtaggagctggatgaactgtttatcctcctttagcttctacaatagggcatataggtaattctatggattttgctattttttctcttcatttagctggggcttcttcaattataggtgcggtaaattttatttcgactattattaatatacggatattaggaatatcaatggaaaaggttccgttatttgtttgatcagtattaattactgcagtattattattactttctttacctgtattagcaggtgctattactatattattgacggatcgaaattttaatacttcttttttt--------------------------------------atagccgcttatgtgctaaggtagcataataatttgtcttttaattaaagactagaacaaaagatttaacatcttaattaatctttttataaaaactattaaaattatcttaattgtaaaaagacaattattaaatagaaagacgataagaccctatcgaactttacttaagtttaactggggtagttaattaattattattttttaaatttttaatttgacctaatacaattaatcaaataattaagttaccgtagggataacagcacaataaaattttatagatcttatttaaaataaagattgtgacctcgatgttgatttaatttcctatacgcaatagtaagntaaggaagtctgttcgacttttaaaaaattacatgatttgagttcagaccggtgtaaacca------------------------------------------------------------------------------------------------------------------------------------------------------------------------------------------------------
>Schizocosa_bilineata
gctataagtgtgttgattcgaatggaattaggtaattctggaagtttattaggagatgatcatttatataatgttatagttactgctcatgcttttgtgataattttttttatagtgataccaattcttattggtggttttggtaattgattggttcctttaatattaggtgctcctgatatatcatttcctcgtataaataatctttctttttggttattaccaccttctttatttttattatctatgtcatccatagtggaaataggggtaggggctggatgaactgtttatccacctttggcttctagaatagggcatatagggagttctatggattttgctattttttctcttcatttagctggagcttcttcaattataggtgcggtgaattttatttctactattattaatatacgaatattaggtatatctatagagaaagttccgttatttgtttgatcagtgttaattactgcagtattattattactttctttacctgttttagcgggtgctattactatattattgacggatcgaaattttaatacttctttttttgaccctgcaggaggaggtgatcctattttatttcaacaatagccgcttttgtgctaaggtagcataataatttgtcttttaattaaagactagaacaaaagacttaacatcttaaataatttttttataaaaattatttaaattatcttaattgtaaaaagacaattattcaatagaaagacgataagaccctatcgaactttactttagtttaactggggtagttaattaattattactttttaaatttttaatttgacctaatataattaataaaataattaagttaccgtagggataacagcacaataaaattttttagatcttatttaaaataaagattgtgacctcgatgttgatttaatatcctatacgcaatagtaaactaaggaagtctgttcgacttttaaaaaattacatgatttgagttcagaccggtgtaaacca------------------------------------------------------------------------------------------------------------------------------------------------------------------------------------------------------
>Schizocosa_crassipes
---------------------------------------------------------------------------------------------------------------------------------------------------------------------------------gatatatcatttcctcgtataaataatctttctttttgattattaccaccttctttatttttattatctatatcatctatagtagaaataggagtaggagctgggtgaactgtatatccacctttagcttctagaataggtcatataggtagttctatagattttgctattttttctcttcatttagctggagcttcttcaattataggtgcagtaaattttatttctactattattaatatacgaatgttaggaatatctatagaaaaagttccattatttgtttggtctgtattgattactgcagtgttattattactttctttacctgttttagcaggtgctattactatattattaacggatcgaaattttaatacttctttttttgaccctgcagggggaggtgatcctattttatttcaacaatagccgcttttgtgctaaggtagcataataatttgtcttttaattaaagactagaacaaaagacttaacatcttaaataatctttatatgaaaattatttaaattattctaattgtaaaaaaacaattatttaatagaaagacgataagaccctatcgaactttacttcagtttaactggggtagttaattaattattattttttaaatctataatttgacctaatataattaatcaaataattaagttaccgtagggataacagcacaataaaattttttagttcttatttaaaataaagattgtgacctcgatgttgatttaatatcctatacgcaatagtaaattaaggaagtctgttcgacttttaaaaaattacatgatttgagttcagaccggtgtaaacca------------------------------------------------------------------------------------------------------------------------------------------------------------------------------------------------------
>Schizocosa_floridana
--------------------------------------------------------------------------------------------------------------------------------------------------------------tttaatattaggtgctcctgatatatcattccctcgaataaataacctttctttttgattattaccaccttctttatttttattatctatatcatctatagtagaaataggggtaggagctgggtgaactgtttatccacctttagcttctagaataggccatacaggtagttctatagattttgctattttttctcttcatttagctggggcttcttcgattataggtgcagtaaattttatttctactattattaatatacgagtattaggaatatctatagagaaagttccattgtttgtttggtctgtattaattactgcagtattattattgctttctttacctgttttagcaggtgctattactatattattgacggatcgaaattttaatacttccttttttgatcctgcaggaggaggtgatcctattttatttcaacaatagccgcttttgtgctaaggtagcataataatttgtcttttaattaaagactagaacaaaagacttaacatcttaaataatttttatataaaaattattaaaattattttaattgtaaaaaaacaattatttaatagaaagacgataagaccctatcgaacttcacttcagtttaactggggtagttaattaattattattttttaaatatataatttgacctaatataattaatcaaataattaagttaccgtagggataacagcacaataaaattttctagctcttatttaaaataaagattgtgacctcgatgttgatttaatatcctatacgcaatagtaaattaaggaagtctgttcgacttttaaaaaattacatgatttgagttcagaccggtgtaaacca------------------------------------------------------------------------------------------------------------------------------------------------------------------------------------------------------
>Schizocosa_malitiosa
------------------------------------------------------------------------------------------------------------------------------------------------------------------------------------------------------------------------------------------------ttatctatatcttctatagttgaaataggggttggggctggatgaactgtatatcctcctttggcgtcaagagtaggacatatgggtagttctatagattttgctattttttctcttcatttggctggggcttcttctattataggggcagtgaattttatttcaactattattaatatacgaatattaggaatatcaatagaaaaagttcctttatttgtgtgatcggtattaattactgctattttattattactttctttaccagttttagctggtgctattacaatgttattaacagatcgtaattttaatacttctttttttgatccggcaggtggaggggatcctattttgtttcaaca-------------------------------------------------------------------------------------------------------------------------------------------------------------------------------------------------------------------------------------------------------------------------------------------------------------------------------------------------------------------------------------------------------------------------------------------------------------------------------------------------------------------------------------------------------------------------------------------------------------------------------
>Schizocosa_mccooki
gctataagtgtgttaattcggatggaattaggaaattctggaagtttattaggggatgatcatttatataatgttatagttactgctcatgcttttgttataattttttttatggtaataccaattcttattggtggatttggaaactgattggttcctttaatgttgggtgctcctgatatatcatttcctcgtatgaataatctttctttttgattattaccaccttctctgtttttattgtgtatatcatctatggtagagataggagtaggggctggttgaactgtttatcctcctttggcttctagagtaggacacatagggagttctatggattttgctattttttctcttcatttagctggggcttcttcaattataggtgcagtaaattttatttctactattattaatatacggatattagggatatctatggaaaaggttccgttatttgtttggtcagtattaattactgcggttttattattactttctttacctgtattagcaggtgctattactatattgttgacggatcgaaattttaatacttctttttttgatcctgcaggaggaggagatcctattttatttcaacaatagccgcttatgtgctaaggtagcataataatttgtcttttaattaaagactagaacaaaagacttaacatcttaattaatctttttataaaaattattgaaattatcttaattgtaaaaagacaattatcaaatagaaagacgataagaccctatcgaactttacttaagtttaactggggcagttaattaattattattttttaaatccttaatttgacctaatataattaatcaaataattaagttaccgtagggataacagcacaataaaattttatagatcttatttaaaataaagattgtgacctcgatgttgatttaatttcctatacgcaatagtaaatnaaggaagtctgttcgacttttaaaaaattacatgatttgagttcagaccggtgtaaacca------------------------------------------------------------------------------------------------------------------------------------------------------------------------------------------------------
>Schizocosa_ocreata
gctataagtgtattaattcgaatagaattaggtaattctggaagtttgttaggagatgatcatttatataatgttatagttacagctcatgcttttgttatgattttttttatagtaataccaattcttattggtgggtttggtaattgattagttcctttgatattaggtgctcctgatatatcatttcctcgaataaataatctttctttttgattattaccaccttctttatttttattatctatgtcgtctatagtggaaataggagtgggtgctggatgaactgtttatccacctttagcttctagaatagggcatagagggagttctatagattttgctattttttctcttcatttagctggagcttcttcaattatgggtgcggtaaattttatttctactattattaatatacggatattaggaatatctatggaaaaggttccattgtttgtttggtcagtattaattactgcagtattattattactttctttacctgttttagcaggtgctattactatattattaacggatcgaaattttaatacttctttttttgaccctgcagggggaggtgatcctattttatttcaacaatagccgcttatgtgctaaggtagcataataatttgtcttttaattaaagactagaacaaaagacttaacatcttaaataatctttatataaaaattatttaaattattttaattgtaaaaaaacaattatttaatagaaagacgataagaccctatcgaactttactttagtttaactggggtagttaattaattattattttctaaattttcaatttgacctaatataattaaccaaataattaagttaccgtagggataacagcacaataaagttttttagatcttatttaaaataaagattgtgacctcgatgttga-ttaatatcctatacgcaatagtaaactaaggaagtctgttcgacttttaaaaaattaca----------------------------ttataatggcggcatttcattttattaaaggaacctgttttttaatcgataatccacgttaattttcacttatataccaccatct--aaaactaattttaatattttcaaataaaaagttaggtcaaggtgtaatttatatttaagttattaatgggttactcttcgtataaaaatacttttagaaaaaggatttata
>Schizocosa_retrorsa
gctataagtgtattgattcgaatggaattaggaaattctggaagtttgttaggggatgatcatttatataatgttatagttactgcacatgcttttgttataattttttttatagtaataccaattcttattggggggtttggaaattgattggttcctttaatgttaggtgctcctgatatatcatttcctcgtataaataatctttctttttgattattaccaccttctttatttttattatgtatatcatctatagtagagataggagtgggagctgggtgaactgtatatcctccattagcttctagaatggggcatataggaagttctatggattttgctattttttcccttcatttagctggggcttcttcaattataggtgcagtaaattttatttctactattattaatatacgtatgttaggaatatctatggagaaggttcctttatttgtttggtcagtgttaattactgcggtgttgttattactttctttacctgtattagcaggtgctattactatattgttaactgatcgaaattttaatacttctttttttgatcctgcgggaggaggtgatcctattttatttcaacaatagccgcttatgtgctaaggtagcataataatttgtcttttaattaaagactagaacaaaagacttaacatcttaattaatctttttataaaaattattaaaattatcttaattgtaaaaagacaattattaaatagaaagacgataagaccctatcgaactttacttaagtttaactggggcagttaattaattattattttttaaatctttaatttgacctaatacaattaatcaaataattaagttaccgtagggataacagcacaataaaattttatagatcttatttaaaataaagattgtgacctcgatgttgatttaatttcctatacgcaatagtaagtnaaggaagtctgttcgacttttaaaaaattacatgatttgagttcagaccggtgtaaacca------------------------------------------------------------------------------------------------------------------------------------------------------------------------------------------------------
>Schizocosa_rovneri
-----------------------------------------------------------------------------------------------------------------------------------------------------------------------------------------------------------------------------------------------------------------------------------------------------------------------------------------------------------------------------------------------------------------------------------------------------------------------------------------------------------------------------------------------------------------------------------------------------------------------------atagccgcttttgtgctaaggtagcataataatttgtcttttaattaaagactagaacaaaagacttaacatcttaaataatctttttaataaaattatttaaattatcttaattgtaaaaagacaattattcaatagaaagacgataagaccctatcgaactttactttagtttaactggggtagttaattaattattatttttttaattttaaatttgacctaatataattaaccaaataattaagttaccgtagggataacagcacaataaaatttattagatcttatttaaaataaagattgtgacctcgatgttgatttaatatcctatacgcaatagtaaactaaggaagtctgttcgacttttaaaaaattacatgatttgagttcagaccggtgtaaacca------------------------------------------------------------------------------------------------------------------------------------------------------------------------------------------------------
>Schizocosa_stridulans
gctataagtgtattaattcgaatagaattaggtaattctggaagtttattaggagatgatcatttatataatgttatggtaactgctcatgcttttgtgatgattttttttatagttataccaattcttattggtggttttggtaactggttggtgcctttaatattaggtgcacctgatatatcatttcctcgtataaataatctttctttttggttattacctccttctttatttttattatctatgtcgtcaatagtagagataggagtgggggctggatgaactgtttatccacctttagcttctagaataggacatatagggagttctatggattttgctattttttcacttcatttagctggagcttcttcaattataggtgcggtaaattttatttctactattattaatatacgagtattaggaatgtctatagaaaaagttccattatttgtttggtcagtattgattactgcagtgttattattactttctttacctgttttagcaggtgctattactatattgttaacagatcgaaattttaatacttctttttttgatcctgcagggggaggtgatcctattttatttcaacaatagccgcttttgtgctaaggtagcataataatttgtcttttaattaaagactagaacaaaagacttaacatcttaaataatatttataataaaattatttaaattatattaattgtaaaaatacaattattcaatagaaagacgataagaccctatcgaactttactttagtttaactggggaagttaattaattattattttctaaattttatatttgacctaatataattaaccaaataattaagttaccgtagggataacagcacaataaaatttattagatcttatttaaaataaagattgtgacctcgatgttgatttaatatcctatacgcaatagtaagctaaggaagtctgttcgacttttaaaaaattacatgatttgagttcagaccggtgtaaacca------------------------------------------------------------------------------------------------------------------------------------------------------------------------------------------------------
>Tasmanicosa_godeffroyi
----------------------------------------------------------------------------------------------------------------------------------------------------------------------------------------------------------atctttctttttgattattacctccttctttgtttttattatctatatcttctatagtagaaataggggtaggagctgggtgaactgtatatcctcctttggcatcgagaataggtcatataggaagttctatggattttgctattttttctcttcatttagctggtgcttcttcaattataggagctgtaaattttatttctacaattattaatatacggatattaggaataagaatggagaaggtaccattgtttgtgtgatctgttttgattactgctgttttattgttgctttcattgcctgtgttagcaggggctattactatattgttgacggatcgaaattttaatacttctttttttgatcctgcgggaggtggggatcctattttatttcaaca--------------------------------------------------------------------------------------------------------------------------------------------------------------------------------------------------------------------------------------------------------------------------------------------------------------------------------------------------------------------------------------------------------------------------------ggcggcatttcatcttattaaaggaacctgttttctaatcgataatccacgataagttttacttatataccgccatctaaaaaactaattttaatattttt---taaaaagttaggtcaaggtgtaatctatatttaagtaaataatgggttacattttttataaaagtaaattttgaaaagggattta--
>Tasmanicosa_leuckartii
------------------------------------------------------------------------------------------------------------------------------------------------------------------------------------------------------------------------------------------------------------------------------------------------------------------------------------------------------------------------------------------------------------------------------------------------------------------------------------------------------------------------------------------------------------------------------------------------------------------------------------------------------------------------------------------------------------------------------------------------------------------------------------------------------------------------------------------------------------------------------------------------------------------------------------------------------------------------------------------------------------------------------------------------------ttattatggcggcatttcatcttattaaaggaacctgttttctaatcgataatccacgataagttttacttatataccgccatctaaaaaactaattttaatatttttaaataaaaagttaggtcaaggtgtaatctatatttaagtaaataatgggttacattttttataaaaataaattttgaaaaaggatttaaa
>Tigrosa_aspersa
gcattaagagtattaattcgaatggaattaggtaatcctggtagtttgttaggagatgatcatttatataatgtaatggttactgctcatgcttttgtaatgattttttttatggtaataccaattcttattggtggttttggaaattggttagttcctttgatattaggagctcctgatatgtcttttcctcgtataaataatctttctttttgattattaccaccttctttatttttattatctatatcatctatagtagagataggtgtaggagctggttgaactgtttatcctcctttggcttctagagtagggcatatggggagttctatggattttgctattttttctcttcatttagctggggcttcttctattataggagcggtgaattttatttctactattattaatatacgaatattaggtatatcaatagagaaggtttctttgtttgtatgatcagtattgattactgctgttttgttattgctttctttacctgttttagcaggagctattactatattattaacggatcgtaattttaatacgtctttttttgatcctgcgggtggaggagatcctattttatttcaaca-------------------------------------------------------------------------------------------------------------------------------------------------------------------------------------------------------------------------------------------------------------------------------------------------------------------------------------------------------------------------------------------------------------------------------------------------------------------------------------------------------------------------------------------------------------------------------------------------------------------------------
>Tigrosa_helluo
gcaataagagtattgattcgaatagaattaggaaatcctggtagtttattaggagatgatcatttatataatgttatggttactgctcatgcttttgtaataattttttttatagtaataccaattcttattggtgggtttggtaattggttggttcctttaatattgggggctcctgatatatcgtttcctcgtataaataatctttctttttggttattacctccttctttatttttattatctatatcttctatagtagagataggtgttggggcaggatgaactgtttatcctcctttagcttctagtataggacatagagggagttctatggattttgctattttttctcttcatttagctggggcttcttctattataggggcagtgaattttatttctactattattaatatacgagtggttggaatatcaatggaaaaagtttcattatttgtgtgatcagtattgattactgctgtattgttattgctttctttacctgttttagcaggggctattactatattgttaactgatcgaaattttaatacttctttttttgaccctgctggagggggagatcctattttatttcaaca-------------------------------------------------------------------------------------------------------------------------------------------------------------------------------------------------------------------------------------------------------------------------------------------------------------------------------------------------------------------------------------------------------------------------------------------------------------------------------------------------------------------------------------------------------------------------------------------------------------------------------
>Trochosa_robusta
gctataagagtattaattcgtatagagttaggaaatcctggaagtttattaggggatgatcatttatataatgttatagttactgctcatgcttttgtaatgattttttttatagtaataccaattcttattggtggttttggaaattgattgattcctttaatattaggtgctcctgatatatcgtttcctcgtataaataatctttctttttgattgttacctccttctttatttttattatctatatcttctatagtagaaataggagtaggggctggttgaacagtatatcctcctttagcctctagaataggtcatatagggagttctatagattttgctattttttctcttcatttagctggtgcttcttctattataggagcagtaaattttatttctactattattaatatacgcatgttaggtatatctatagataaagttcctttatttgtttgatcagttttaattacagctgttttattattattatctttacctgttttagctggtgctattactatattattaactgatcgaaattttaatacttctttttttgaccctgcagggggaggggatcctattttgtttcaaca-------------------------------------------------------------------------------------------------------------------------------------------------------------------------------------------------------------------------------------------------------------------------------------------------------------------------------------------------------------------------------------------------------------------------------------------------------------------------------------------------------------------------------------------------------------------------------------------------------------------------------
>Trochosa_ruricola
gctataagagtgttaattcgtttagaattaggaaattctggaagtttattaggagatgatcatttatataatgttatagttactgctcatgcttttgtgatgattttttttatagtaatgccaattcttattggaggttttggtaattgattaattcctttaatgttaggtgctcctgatatatcatttcctcgaatgaataatctttctttttggttattgcccccttctttatttttattaactatgtcttctatagtggaaataggggtaggagctggttgaacagtttatcctcctttagcatctagaataggtcatatagggagttctatagattttgctattttttctcttcatttagctggtgcttcttctattataggggcagtaaattttatttctactattattaatatacgaatattaggtatatctatagataaggtacctttatttgtttggtcagttttgattacggctgttttattattattatctttacctgttttagcaggtgctattactatgttattaactgatcgaaattttaatacttctttttttgaccctgcagggggaggagatcctattttatttcaaca-------------------------------------------------------------------------------------------------------------------------------------------------------------------------------------------------------------------------------------------------------------------------------------------------------------------------------------------------------------------------------------------------------------------------ttaaaatggcggcatttaatcttattagaggaacctgttctttaatcgataatccacgttaattttcacttatatacctccatcattcaaactaattttaatattttaatataaaaagttaggtcaaggtgtaatttacattaaagctagtaatgggttacattttttataaaaatatttttagaaaaaggattaaaa
>Trochosa_spinipalpis
gctataagagtgttaattcgtttggaattagggaattctggaagtttattaggagatgatcatttatataatgttatggttacagctcatgcttttgtgatgattttttttatggtaatgccaattcttattggaggttttggaaattgattaattcctttaatattaggtgctcctgatatatcgtttcctcgaataaataatctttctttttggttactacctccttctttatttttgttgtctatgtcttctatagtagaaataggggtgggagctggttggacagtttatcctcctttagcatctagagtgggtcatatagggagttctatagattttgctattttttctcttcatttagctggtgcttcttctattataggggcagtaaattttatttctactattattaatatacgaatattaggtatatctatagataaagtacctttatttgtttgatcagttttgattacagctgttttattattattgtctttacctgttttagcgggtgctattactatgttattgactgatcgaaattttaatacttctttttttgatcctgcaggagggggggatcctattttatttcaaca-------------------------------------------------------------------------------------------------------------------------------------------------------------------------------------------------------------------------------------------------------------------------------------------------------------------------------------------------------------------------------------------------------------------------------------------------------------gttttttaatcgacaatccacgttaattttcacttatatacctccatctaaaaaactaattttaatatttcaatataaaaagttaggtcaaggtgtaatttatactaaagtaaataatgggttacatt--tcgtaaaaataccttttgaaaaaggattaaac
>Trochosa_terricola
gctataagagtgttaattcgtttagaattaggaaattctggaagtttattaggagatgatcatttatataatgttatagttactgctcatgcttttgtgatgattttttttatagtaatgccaattcttattggaggttttggtaattgattaattcctttaatgttaggtgctcctgatatatcatttcctcgaatgaataatctttctttttggttattgcccccttctttatttttattaactatgtcttctatagtggaaataggggtaggagctggttgaacagtttatcctcctttagcatctagaataggtcatatagggagttctatagattttgctattttttctcttcatttagctggtgcttcttctattataggggcagtaaattttatttctactattattaatatacgaatattaggtatatctatagataaggtacctttatttgtttggtcagttttgattacggctgttttattattattatctttacctgttttagcaggtgc-------------------------------------------------------------------------------------------------------------------------------------------------------------------------------------------------------------------------------------------------------------------------------------------------------------------------------------------------------------------------------------------------------------------------------------------------------------------------------------------------------------------------------------------------gttttttaatcgacaatccacgttaattttcacttatatacctccatctaaaaaactaattttaatatttcaatataaaaagttaggtcaaggtgtaatttacactaaagtaaataatgggttacatt--tcgtaaaaataccttttgaaaaaggattaaac
>Venatrix_konei
------------------------------------------------------------------------------------------------------------------------------------------------------------------------------------------------------------------------------------------------------------------------------------------------------------------------------------------------------------------------------------------------------------------------------------------------------------------------------------------------------------------------------------------------------------------------------------------------------------------------------------------------------------------------------------------------------------------------------------------------------------------------------------------------------------------------------------------------------------------------------------------------------------------------------------------------------------------------------------------------------------------------------------------------------------------cattttatcttattagaggaacctgttttttaatcgacaatccacgttaaatttcactcatataccgccatctaaaaaactaattttaatatttt---ataaaaagttaggtcaaggtgtaatcaacattaaagaaaaaaatgggttacattacatataaaaacatttaataaaaaaggattt---
>Venatrix_pictiventris
------------------------------------------------------------------------------------------------------------------------------------------------------------------------------------------------------------------------------------------------------------------------------------------------------------------------------------------------------------------------------------------------------------------------------------------------------------------------------------------------------------------------------------------------------------------------------------------------------------------------------------------------------------------------------------------------------------------------------------------------------------------------------------------------------------------------------------------------------------------------------------------------------------------------------------------------------------------------------------------------------------------------------------------------------ttataatggcggcattttatcttattagaggaacctgttttttaatcgacaacccacgttaaatttcactcataatccgccatctaaaaaactaattttaatatttttaaataaaaagttaggtcaaggtgtaatcaa--tt--------------------------------------------------------
>Wadicosa_daliensis
-----------------------------------------------------------------------------------------------------------------------------------------------------------------------------------------------------------------------------------------------------------------------------------------------------------------------------------------------------------------------------------------------------------------------------------------------------------------------------------------------------------------------------------------------------------------------------------------------------------------------------------------------------------------------------------------------------------------------------tatttaaattattttaattgtaaaaaaacaatttttaaaaagaaagacgataagaccctatcgaacttcacttcagtttaactggggcagttaattaattattactttttaaatatttaatttgacctaatataattaacaatataattaagttaccgtagggataacagtgtaataaaatttttaagatcttatttaaaataaagattgcaacctcgatgttgatttaatattctaaacgcaatagttaattaagaaagtctgttcgacttttaaaaaattacatgatttgagttcagaccggtgtaaacca------------------------------------------------------------------------------------------------------------------------------------------------------------------------------------------------------
>Wadicosa_fidelis
gctataagagttttgattcgaatggaattaggaaatcctggtagattattaggtaatgatcatatatataatgttatagttactgctcatgcttttgtaataattttttttatagtaataccaattcttattggagggtttggaaattgattggtacctttaatattaggagctcctgatatatcttttcctcgaatgaataatctttctttttgattattacctccttctttgtttttattatctatatcttctatagtggaaataggagttggtgctggatgaactgtttatcctcccttagcatcaacggttggtcatataggaagttctatagattttgctattttttctttacatttagctggagcttcttctattataggagctgctaattttatttctactattattaatatacgagtggtaggaatatctatagaaaaggttcctctttttgtttgatcagttttgattacagcagttttattattactttctttacctgtattagcaggtgctattactatactattaaccgatcgtaattttaatacttctttttttgaccctgcgggaggtggagatcctattttatttcaacaatagccgcttttgtgctaaggtagcataatcatttgtcttttaattaaagactagaacaaaagacttaacatctcaatagattttttttataaaattatttaaattattttaattgttaaaaaacaatttttaaaaagaaagacgataagaccctatcgaacttcacttcagtttaactggggcagttaattaattattaccttttaaatatttaatttgacctaatataattaacaatataattaagttaccgtagggataacagtgtaataaaatttttaagatcttatttaaaataaagattgcaacctcgatgttgatttaatattctaaacgcaatagttaattaagaaagtctgttcgacttttaaaaaatt-------------------------------ttataatggcggcatttcatcttattagaggaacctgttttttaatcgacaatccacgttaattttaacttatataccgccatctaaaaaactaattttaatatttttaaataaaaagttaggtcaaggtgtaatcaatattaaagtaaataatgggttactttttatataataatattttataaaaaaggatttaaa
